# Supplementary material for: A single residue in the yellow fever virus envelope protein modulates virion architecture and antigenicity
Source: Nat Commun. 2025 Sep 26;16:8449. doi: 10.1038/s41467-025-63038-5 (PMC12475062; doi:10.1038/s41467-025-63038-5)
Supplement: Supplementary file 3 — Supplementary data 1 [file 41467_2025_63038_MOESM3_ESM.xlsx]

## Sheet: Sheet1
	Primers for Amplification of BinJV Backbone Fragments					Primers for Amplification of YFV prME Fragments			Primers for Sequencing bYFV Chimeras
	Fragment	Template	Primer (5' - 3')			Primer	Sequence (5' - 3')		Primer	Sequence (5' - 3')
	5' UTR - C	BinJV	F	GCCCGCAACGATCTGGTAAACAGTATATTTTGCGTGTGCG		YFV prME For	GGGAATGCTGTTGATGACGGGGCTGCTCGTTGGAGCAGGAGCGATGGCT		prME Seq For	GGACATTGACAAACATCATCACAACCATGCAGCGTCG
			R	AGCCATCGCTCCTGCTCCAACGAGCAGC		YFV prME Rev	CATGATGTTTTTGTCTCTAGGAGTTGGGGCGGAAATAGGATGCAGTCTGGACATTAGCCGAAAAG		prME Seq Rev	CTCCAGACTGCCAACTCTTGAGAACTGACGCGGCC
	NS1-2b	BinJV	F	CTATCGGAAATAGGATGCAGTCTGGACATTAGCCGAAAAG		YFV TM For	TGGCACAAAGAGGGAAGCTCAATAGGAAAGTTGTTCACTCAGACC
			R	CCACAACACAGTCCCCCGCTTGTTTGATTT		YFV TM Rev	CTGAGTGAACAACTTTCCTATTGAGCTTCCCTCTTTGTGCCACTGG
	NS3-4b	BinJV	F	AAATCAAACAAGCGGGGGACTGTGTTGTGG		17D-M F125L For	AAAAGATTGAGAGATGGCTGGTGAGGAACCCC
			R	GGTGGCCTGTAATCCCCTCCTAGGAACTCC		17D-M F125L Rev	AAGGGGTTCCTCACCAGCCATCTCTCAATCTTTTGG
	NS5	BinJV	F	GGAGTTCCTAGGAGGGGATTACAGGCCACC		ES504-M L125M For	AAAAGATTGAGAGATGGTTCGTGAGGAACCCC
			R	TGCCATGCCGACCCAGATACTTGATGTTTC		ES504-M L125M Rev	AAGGGGTTCCTCACGAACCATCTCTCAATCTTTTGG
	3'UTR	BinJV	F	GGCAATGTGATCTAAGGATCTACGAACGAG		YFV DIa to DIIa For	GGACATCTCACTAGAGACAGTAGC
			R	TGCCATGCCGACCCAGATACTTGATGTTTC		YFV DIa to DIIa Rev	GCTACTGTCTCTAGTGAGATGTCC
	Linker	BinJV	F	TGGATTGGGGATTGAGAAACATCAAGTATCTGGGTCGGCATGGC ATCTCCACCTCCTCGC		YFV DIIa to DIb For	CCAAATCCATGAGTTTGTTTGAGG
			R	GTGTTTTGAAACGCACACGCAAAATATACTGTTTACCAGATCGTT GCGGGCTGTATTTATAGGC		YFV DIIa to DIb Rev	CCTCAAACAAACTCATGGATTTGG
						YFV DIb to DIIb For	CAGTTACATCGCTGAGATGG
						YFV DIb to DIIb Rev	CCATCTCAGCGATGTAACTG
						YFV DIIb to DIc For	CTTTACAAACTACATGGTGGACATG
						YFV DIIb to DIc Rev	CATGTCCACCATGTAGTTTGTAAAG
						17D DIc For	GGTGGACATGTTTCTTGCAGAG
						17D DIc Rev	CTCTGCAAGAAACATGTCCACC
						ES504 DIc For	GGTGGACATGTTGCGTGCAGAG
						ES504 DIc Rev	CTCTGCACGCAACATGTCCACC
						YFV DIc to DIII For	CACTCAAGGGGACATCCTAC
						YFV DIc to DIII Rev	GTAGGATGTCCCCTTGAGTG
						17D DIII I299M For	GGGGACATCCTACAAAATATGCAC
						17D DIII I299M Rev	GTGCATATTTTGTAGGATGTCCCC
						ES504 DIII M299I For	GGGGACATCCTACAAAATGTGCAC
						ES504 DIII M299I Rev	GTGCACATTTTGTAGGATGTCCCC
						17D DIII F305S For	CAAAATGTTTTTTGTCAAGAACCC
						17D DIII F305S Rev	GGGTTCTTGACAAAAAACATTTTG
						ES504 DIII S305F For	CAAAATGTCTTTTGTCAAGAACCC
						ES504 DIII S305F Rev	GGGTTCTTGACAAAAGACATTTTG
						17D DIII S325P For	GATGCAGGTGAAAGTGTCAAAAG
						17D DIII S325P Rev	CTTTTGACACTTTCACCTGCATC
						ES504 DIII P325S For	GCAGGTGAAAGTGCCAAAAG
						ES504 DIII P325S Rev	CTTTTGGCACTTTCACCTGC
						17D/Asibi DIII R380T For	CGTTGGGAGAGGAGATTCAC
						17D/Asibi DIII R380T Rev	GTGAATCTCCTCTCCCAACG
						ES504 DIII T380R For	CGTTGGGACAGGAGATTCAC
						ES504 DIII T380R Rev	GTGAATCTCCTGTCCCAACG
