# Supplementary material for: A single residue in the yellow fever virus envelope protein modulates virion architecture and antigenicity
Source: Nat Commun. 2025 Sep 26;16:8449. doi: 10.1038/s41467-025-63038-5 (PMC12475062; doi:10.1038/s41467-025-63038-5)
Supplement: Supplementary file 6 — Source Data [file 41467_2025_63038_MOESM6_ESM.xlsx]

## Sheet: Figure 1
	5A - IC50s (nM)				2C9 - IC50s (nM)				2A10G6 - IC50s (nM)				6B6C-1 - IC50s (nM)				864 - IC50s (nM)				Human Vaccinee Sera - IC50s (nM)
	bYFV17D	bYFVES504	bYFVAsibi		bYFV17D	bYFVES504	bYFVAsibi		bYFV17D	bYFVES504	bYFVAsibi		bYFV17D	bYFVES504	bYFVAsibi		bYFV17D	bYFVES504	bYFVAsibi		bYFV17D	bYFVAsibi	bYFVES504
	0.848408	2.13911	0.207392		0.107676	0.127341	0.0177395		333	6.44705	3.9853		333	6.03734	15.4441		0.118549	333	333		218.435	73.0002	10
	0.444908	0.233734	0.145618		0.150641	0.201452	0.0189376		333	10.013	12.5294		333	5.19443	9.25353		0.111481	333	333		123.491	53.7075	14.7097
	0.954604	0.394932	0.98106		0.0720493	0.648805	0.0755925		333	3.17387	3.52914		333	1.98872	4.54173		0.086164	333	333		506.911	302.058	47.935
	0.57485	1.21862	0.221358		0.0835188	1.10992	0.0237136		333	5.48169	3.3094		333	1.96266	4.68704		0.113014	333	333		559.974	77.0684	10
	0.579031	1.35533	0.293489		0.0618822	0.606234	0.00589905		333	6.15462	0.530786		333	9.70041	11.1113		0.160241	333	333		130.563	10	10
	0.194594	0.0827502	0.134489		0.0780708	0.996058	0.00858715		333	5.04853	0.86749		333	10.3571	13.8998		0.0760272	333	333		340.479	116.75	17.7298
																					262.568	65.0288	10
																					2877.41	1040.07	135.85
																					257.2	39.4327	10
																					365.57	96.2303	13.6898
																					18.9231	10	10
																					524.445	109.961	27.3242
																					21.0521	10	10
																					642.137	123.029	11.5942

## Sheet: Figure 3
	5A - IC50s (nM)			2A10G6 - IC50s (nM)			6B6C-1 - IC50s (nM)			864 - IC50s (nM)
	bYFV17D	bYFV17D/DIIIES504		bYFV17D	bYFV17D/DIIIES504		bYFV17D	bYFV17D/DIIIES504		bYFV17D	bYFV17D/DIIIES504
	0.848408	0.826892		333	12.3567		333	10.1188		0.118549	333
	0.444908	0.19226		333	15.156		333	68.981		0.111481	333
	0.954604	0.514077		333	0.97745		333	12.5141		0.086164	333
	0.57485	0.471208		333	0.322118		333	6.33772		0.113014	333
	0.579031	0.513449		333	6.9121		333	4.09514		0.160241	333
	0.194594	3.42017		333	21.1294		333	4.17876		0.0760272	333
	5A - IC50s (nM)			2A10G6 - IC50s (nM)			6B6C-1 - IC50s (nM)			864 - IC50s (nM)
	bYFVES504	bYFVES504/DIII17D		bYFVES504	bYFVES504/DIII17D		bYFVES504	bYFVES504/DIII17D		bYFVES504	bYFVES504/DIII17D
	2.13911	1.20924		6.44705	10.4159		6.03734	15.0196		333	0.114243
	0.233734	0.307584		10.013	20.5059		5.19443	19.5763		333	0.203126
	0.394932	1.87328		3.17387	15.6103		1.98872	7.16145		333	0.0978479
	1.21862	0.731802		5.48169	5.52172		1.96266	49.8229		333	0.0569373
	1.35533	0.877426		6.15462	33.875		9.70041	21.4536		333	0.136068
	0.0827502	2.3306		5.04853	33.0644		10.3571	20.536		333	0.330775

## Sheet: Figure 4
	5A - IC50s (nM)			2A10G6 - IC50s (nM)			6B6C-1 - IC50s (nM)			864 - IC50s (nM)
	bYFV17D	bYFV17D/DIIIAsibi		bYFV17D	bYFV17D/DIIIAsibi		bYFV17D	bYFV17D/DIIIAsibi		bYFV17D	bYFV17D/DIIIAsibi
	0.848408	0.433905		333	13.8308		333	1.95439		0.118549	333
	0.444908	0.25572		333	22.215		333	4.13747		0.111481	333
	0.954604	0.271262		333	8.17626		333	13.754		0.086164	333
	0.57485			333	4.07675		333	10.0927		0.113014	333
	0.579031			333	3.12916		333	7.07712		0.160241	333
	0.194594			333	7.53427		333	7.90237		0.0760272	333
	5A - IC50s (nM)			2A10G6 - IC50s (nM)			6B6C-1 - IC50s (nM)			864 - IC50s (nM)
	bYFVAsibi	bYFVAsibi/DIII17D		bYFVAsibi	bYFVAsibi/DIII17D		bYFVAsibi	bYFVAsibi/DIII17D		bYFVAsibi	bYFVAsibi/DIII17D
	0.207392	0.283962		3.9853	55.717		15.4441	118.879		333	0.108098
	0.145618	0.176629		12.5294	333		9.25353	333		333	0.267033
	0.98106	0.138578		3.52914	4.24349		4.54173	61.8581		333	0.132129
	0.221358			3.3094	16.1014		4.68704	44.9802		333	0.228701
	0.293489			0.530786	33.4542		11.1113	29.3477		333	0.054898
	0.134489			0.86749	38.9314		13.8998	18.0919		333	0.11697

## Sheet: Figure 5
	5A - IC50s (nM)						2A10G6 - IC50s (nM)						6B6C-1 - IC50s (nM)						864 - IC50s (nM)
	bYFV17D	bYFV17D I299M	bYFV17D F305S	bYFV17D S325P	bYFV17D R380T		bYFV17D	bYFV17D I299M	bYFV17D F305S	bYFV17D S325P	bYFV17D R380T		bYFV17D	bYFV17D I299M	bYFV17D F305S	bYFV17D S325P	bYFV17D R380T		bYFV17D	bYFV17D I299M	bYFV17D F305S	bYFV17D S325P	bYFV17D R380T
	0.848408	0.520399	0.189472	0.607909	1.0959		333	333	333	333	2.4249		333	333	333	333	35.5856		0.118549	0.097563	75.3807	333	0.232712
	0.444908	0.209639	0.190889	0.898772	0.868006		333	333	333	333	21.7756		333	333	333	333	22.7181		0.111481	0.113327	253.521	333	0.378026
	0.954604	0.469454	0.303863	0.410318	0.919134		333	333	333	333	7.31123		333	333	333	333	6.8809		0.086164	0.072326	26.5139	333	0.114664
							333	333	333	333	11.2519		333	333	333	74.2115	6.41203		0.113014	0.0861383	6.2426	333	0.229166
							333	333	333	333	5.44216		333	333	333	333	12.8248		0.160241	0.0910426	333	333	0.269516
							333	333	333	333	18.8203		333	333	333	333	22.8526		0.0760272	0.125999	333	333	0.262897
	5A - IC50s (nM)						2A10G6 - IC50s (nM)						6B6C-1 - IC50s (nM)						864 - IC50s (nM)
	bYFVES504	bYFVES504 M299I	bYFVES504 S305F	bYFVES504 P325S	bYFVES504 T380R		bYFVES504	bYFVES504 M299I	bYFVES504 S305F	bYFVES504 P325S	bYFVES504 T380R		bYFVES504	bYFVES504 M299I	bYFVES504 S305F	bYFVES504 P325S	bYFVES504 T380R		bYFVES504	bYFVES504 M299I	bYFVES504 S305F	bYFVES504 P325S	bYFVES504 T380R
	2.13911	0.380565	0.274557	0.538175	0.703937		6.44705	1.96171	2.07864	2.65918	174.887		6.03734	1.45589	2.74139	5.3311	166.636		333	333	333	333	333
	0.233734	0.26552	0.222389	0.179175	0.335537		10.013	1.48265	1.3557	4.41444	86.4686		5.19443	2.48119	4.19296	6.14267	333		333	333	333	333	333
	0.394932	0.164741	0.335961	0.146869	0.833219		3.17387	2.77665	0.709694	0.764937	333		1.98872	1.05312	0.233457	0.34048	107.774		333	333	333	333	333
							5.48169	2.31404	0.861066	1.0781	333		1.96266	1.40977	0.614008	0.383866	70.9976		333	333	333	333	333
							6.15462	0.448003	1.51239	0.638508	333		9.70041	0.437868	0.946164	1.70889	58.2123		333	333	333	333	333
							5.04853	0.434449	0.797578	2.19513	262.623		10.3571	0.337864	1.0533	2.43305	95.5635		333	333	333	333	333

## Sheet: Figure 6
	Human vaccinee sera - Log IC50s (nM)			Human vaccinee sera - Log IC50s (nM)			Human vaccinee sera - Log IC50s (nM)			Human vaccinee sera - Log IC50s (nM)
	bYFV17D	bYFV17D/DIIIES504		bYFV17D	bYFV17D R380T		bYFVES504	bYFVES504/DIII17D		bYFVES504	bYFVES504 T380R
	2.33932	1.79952		2.33932	1.83971		1	1.36167		1	1.28959
	2.09163	1.90362		2.09163	1.89031		1.1676	1.36248		1.1676	1.23905
	2.70493	2.30449		2.70493	2.11415		1.68065	1.85275		1.68065	2.00452
	2.74817	1.68308		2.74817	2.09325		1	1.38153		1	1.01023
	2.11582	1.46541		2.11582	1.34954		1	1		1	1
	2.53209	1.99417		2.53209	2.39719		1.2487	1.4767		1.2487	1.32732
	2.41924	1.81353		2.41924	1.96084		1	1.23431		1	1.23284
	3.459	2.80803		3.459	2.92349		2.13306	2.17436		2.13306	2.22851
	2.41027	1.79867		2.41027	1.76364		1	1.36259		1	1.04484
	2.56297	1.99955		2.56297	2.01575		1.1364	1		1.1364	1
	1.27699	1.18475		1.27699	1.25466		1	1		1	1
	2.7197	2.2537		2.7197	2.28875		1.43655	1.52618		1.43655	1.58103
	1.32329	1.23677		1.32329	1.35617		1	1		1	1
	2.80763	1.82969		2.80763	2.04004		1.06424	1.62865		1.06424	1.41462

## Sheet: Figure S1
						1) bYFV-17D
						2) bYFV-Asibi
						3) bYFV-ES504
						5) Other virus samples not relevant to current paper

## Sheet: Figure S3
	FSC: bYFV-17D						FSC: bYFV-ES504
	Resolution	Corrected	Unmasked	Masked	Phase-randomised		Resolution	Unmasked
	0.001001	1	1	1	1		0	1
	0.001628	1	0.999999	1	1		0.0016276	0.999999
	0.003255	0.999988	0.999973	0.999988	0.999988		0.00325521	0.999978
	0.004883	0.999889	0.999695	0.999889	0.999895		0.00488281	0.999943
	0.00651	0.999968	0.999965	0.999968	0.999969		0.00651042	0.999984
	0.008138	0.999957	0.999966	0.999957	0.999959		0.00813802	0.999969
	0.009765	0.999915	0.999929	0.999915	0.999914		0.00976562	0.999935
	0.011393	0.999325	0.999583	0.999325	0.99933		0.0113932	0.999798
	0.01302	0.9999	0.999849	0.9999	0.999904		0.0130208	0.99949
	0.014648	0.999637	0.999575	0.999637	0.999642		0.0146484	0.999752
	0.016276	0.999754	0.999776	0.999754	0.999748		0.016276	0.999848
	0.017903	0.999696	0.999494	0.999696	0.999693		0.0179036	0.999619
	0.019531	0.999569	0.999388	0.999569	0.999569		0.0195313	0.999638
	0.021158	0.999174	0.998964	0.999174	0.999181		0.0211589	0.999603
	0.022786	0.999068	0.999079	0.999068	0.999072		0.0227865	0.999084
	0.024413	0.998663	0.998217	0.998663	0.998677		0.0244141	0.999171
	0.026041	0.998809	0.998034	0.998809	0.998816		0.0260417	0.996696
	0.027668	0.999115	0.998575	0.999115	0.999122		0.0276693	0.995318
	0.029296	0.999336	0.998845	0.999336	0.999334		0.0292969	0.9944
	0.030924	0.998983	0.998075	0.998983	0.998978		0.0309245	0.992276
	0.032551	0.998861	0.997872	0.998861	0.998853		0.0325521	0.990316
	0.034179	0.998929	0.998203	0.998929	0.998948		0.0341797	0.983705
	0.035806	0.997209	0.996389	0.997209	0.997224		0.0358073	0.966856
	0.037434	0.997737	0.996748	0.997737	0.997769		0.0374349	0.933397
	0.039061	0.996563	0.995013	0.996563	0.996527		0.0390625	0.835157
	0.040689	0.99367	0.990946	0.99367	0.993624		0.0406901	0.746137
	0.042316	0.993018	0.990057	0.993018	0.992965		0.0423177	0.761522
	0.043944	0.988966	0.981454	0.988966	0.989012		0.0439453	0.744356
	0.045572	0.982934	0.971395	0.982934	0.983141		0.0455729	0.710222
	0.047199	0.979977	0.970045	0.979977	0.980116		0.0472005	0.686082
	0.048827	0.975745	0.962004	0.975745	0.975692		0.0488281	0.70795
	0.050454	0.980344	0.967016	0.980344	0.980476		0.0504557	0.703333
	0.052082	0.979661	0.962512	0.979661	0.979577		0.0520833	0.68655
	0.053709	0.976998	0.965494	0.976998	0.977213		0.0537109	0.726254
	0.055337	0.980902	0.965195	0.980902	0.980835		0.0553385	0.669122
	0.056964	0.976587	0.963435	0.976587	0.976453		0.0569661	0.564729
	0.058592	0.97844	0.967215	0.97844	0.978589		0.0585937	0.587053
	0.06022	0.977032	0.965663	0.977032	0.976797		0.0602214	0.614467
	0.061847	0.975211	0.96611	0.975211	0.974822		0.061849	0.667856
	0.063475	0.968829	0.953339	0.968829	0.968631		0.0634766	0.595422
	0.065102	0.963204	0.943125	0.963204	0.963106		0.0651042	0.588759
	0.06673	0.965913	0.945226	0.965913	0.96642		0.0667318	0.436187
	0.068357	0.957308	0.92927	0.957308	0.957125		0.0683594	0.427444
	0.069985	0.949931	0.929951	0.949931	0.94954		0.069987	0.472044
	0.071612	0.947838	0.922681	0.947838	0.947372		0.0716146	0.30501
	0.07324	0.937722	0.913947	0.937722	0.938265		0.0732422	0.280672
	0.074867	0.943508	0.918467	0.943508	0.943118		0.0748698	0.320876
	0.076495	0.93916	0.914541	0.93916	0.939307		0.0764974	0.160009
	0.078123	0.94188	0.912374	0.94188	0.941311		0.078125	0.187613
	0.07975	0.943537	0.917923	0.943537	0.943491		0.0797526	0.118835
	0.081378	0.93811	0.91953	0.93811	0.938424		0.0813802	0.161528
	0.083005	0.934476	0.90932	0.934476	0.934632		0.0830078	0.156373
	0.084633	0.913533	0.877729	0.913533	0.91288		0.0846354	0.0574454
	0.08626	0.911204	0.88936	0.911204	0.912053		0.086263	0.0553646
	0.087888	0.895404	0.864189	0.895404	0.894485		0.0878906	0.0921396
	0.089515	0.88966	0.843487	0.88966	0.884443		0.0895182	0.212883
	0.091143	0.884343	0.836954	0.884343	0.874699		0.0911458	0.218723
	0.092771	0.875256	0.824765	0.875256	0.858691		0.0927734	0.21226
	0.094398	0.867225	0.807698	0.867225	0.822736		0.094401	0.183266
	0.096026	0.85279	0.788184	0.85279	0.627294		0.0960286	0.149943
	0.097653	0.838956	0.775471	0.838956	0.188381		0.0976562	0.274486
	0.099281	0.808754	0.761899	0.827	0.095404		0.0992839	0.287978
	0.100908	0.801485	0.749393	0.815705	0.071632		0.100911	0.198194
	0.102536	0.773489	0.731102	0.785478	0.052929		0.102539	0.292562
	0.104163	0.693898	0.617734	0.714311	0.066689		0.104167	0.139338
	0.105791	0.731657	0.650238	0.747544	0.059205		0.105794	0.151108
	0.107419	0.753392	0.686519	0.765729	0.050029		0.107422	0.0807381
	0.109046	0.668254	0.603418	0.684785	0.049832		0.109049	-0.00419303
	0.110674	0.670574	0.563689	0.685944	0.046656		0.110677	0.0587745
	0.112301	0.618293	0.5445	0.637656	0.050727		0.112305	0.0767649
	0.113929	0.620229	0.518836	0.641381	0.055695		0.113932	0.0957862
	0.115556	0.535982	0.431579	0.558831	0.049241		0.11556	0.0417721
	0.117184	0.525432	0.454131	0.550459	0.052737		0.117187	0.012418
	0.118811	0.479185	0.377018	0.507372	0.05412		0.118815	0.0676679
	0.120439	0.461789	0.343239	0.48623	0.045412		0.120443	0.0650431
	0.122067	0.433149	0.345129	0.454602	0.037846		0.12207	0.145294
	0.123694	0.413951	0.319762	0.436151	0.037882		0.123698	0.130767
	0.125322	0.30502	0.229004	0.333785	0.04139		0.125326	0.127281
	0.126949	0.245925	0.171263	0.276274	0.040247		0.126953	0.120167
	0.128577	0.2357	0.139626	0.260328	0.032222		0.128581	0.0483615
	0.130204	0.279736	0.188724	0.298644	0.026253		0.130208	0.0790074
	0.131832	0.189631	0.159486	0.220866	0.038544		0.131836	0.0897144
	0.133459	0.196247	0.125147	0.226829	0.03805		0.133464	0.12242
	0.135087	0.039911	0.049012	0.071034	0.032417		0.135091	0.0756273
	0.136715	0.000578921	0.046024	0.030682	0.030121		0.136719	0.034912
	0.138342	0.074695	0.063326	0.098028	0.025216		0.138346	0.0668839
	0.13997	0.051959	0.069807	0.073576	0.022801		0.139974	0.000159179
	0.141597	0.000713008	0.020955	0.030167	0.029475		0.141602	0.0281668
	0.143225	-0.02125	-0.00596	0.003586	0.024317		0.143229	0.0998835
	0.144852	0.023262	0.040934	0.035105	0.012125		0.144857	0.0353186
	0.14648	-0.04867	-0.02456	-0.03357	0.014403		0.146484	-0.0356608
	0.148107	-0.02654	-0.00905	-0.00683	0.019208		0.148112	-0.00495013
	0.149735	-0.06669	-0.00695	-0.04138	0.023723		0.14974	0.0345468
	0.151363	-0.04113	-0.02882	-0.02528	0.015223		0.151367	0.030127
	0.15299	-0.000407692	0.004477	0.012926	0.013328		0.152995	0.0971579
	0.154618	-0.01326	0.004473	0.004204	0.017237		0.154622	0.115891
	0.156245	0.016113	0.043109	0.027045	0.011111		0.15625	0.108687
	0.157873	0.063887	0.055303	0.072857	0.009582		0.157878	0.0555948
	0.1595	0.044616	0.007475	0.048719	0.004294		0.159505	0.0760323
	0.161128	0.025015	0.027244	0.031438	0.006588		0.161133	0.111994
	0.162755	0.039802	0.045126	0.03859	-0.00126		0.16276	0.0826548
	0.164383	0.040364	0.036408	0.042059	0.001766		0.164388	0.0432115
	0.166011	-0.00544	0.011312	0.005887	0.011269		0.166016	0.0772355
	0.167638	0.017921	0.009538	0.022358	0.004517		0.167643	0.0845474
	0.169266	0.025797	-0.00732	0.029223	0.003517		0.169271	0.0992815
	0.170893	0.026328	0.016315	0.033444	0.007309		0.170898	0.025379
	0.172521	-0.01944	0.023398	-0.01396	0.005369		0.172526	0.0648798
	0.174148	-0.01396	0.01295	-0.01096	0.002963		0.174154	0.0495636
	0.175776	-0.00312	-0.00518	-0.00223	0.000882488		0.175781	0.00133436
	0.177403	-0.00532	0.020644	-0.00428	0.001036		0.177409	0.0328621
	0.179031	0.011558	0.025594	0.014847	0.003328		0.179036	-0.00536816
	0.180659	-0.03045	0.002419	-0.02801	0.002372		0.180664	-0.0203007
	0.182286	-0.02084	-0.01024	-0.02038	0.000447307		0.182292	0.0344646
	0.183914	-0.02302	-0.01393	-0.01551	0.007335		0.183919	0.0651471
	0.185541	-0.01473	-0.02797	-0.01231	0.002389		0.185547	0.0119785
	0.187169	0.009557	-0.01162	0.018857	0.00939		0.187174	0.0147619
	0.188796	-0.01772	-0.01212	-0.01296	0.004678		0.188802	0.0412538
	0.190424	0.027638	0.020876	0.028375	0.000758533		0.19043	0.0263166
	0.192051	0.042159	0.020109	0.042818	0.000687811		0.192057	0.0218722
	0.193679	0.01259	0.024896	0.010146	-0.00247		0.193685	0.00598696
	0.195306	0.018067	0.02356	0.019811	0.001776		0.195312	0.04824
	0.196934	-0.02928	-0.01957	-0.02848	0.000772445		0.19694	0.0471254
	0.198562	0.004211	-0.00817	0.002705	-0.00151		0.198568	0.0226087
	0.200189	0.006688	-0.01368	0.005547	-0.00115		0.200195	0.0510224
	0.201817	-0.03229	-0.02539	-0.03297	-0.000667013		0.201823	0.045109
	0.203444	0.000932611	0.007974	-0.0041	-0.00503		0.203451	0.0284227
	0.205072	-0.04105	-0.03233	-0.04255	-0.00144		0.205078	0.0161509
	0.206699	-0.01554	-0.00503	-0.01697	-0.00141		0.206706	-0.00304529
	0.208327	0.028212	0.018137	0.025122	-0.00318		0.208333	0.0359634
	0.209954	0.024598	0.011056	0.025816	0.00125		0.209961	0.0298639
	0.211582	-0.01562	-0.00799	-0.01775	-0.0021		0.211589	0.0147278
	0.21321	-0.01911	-0.01097	-0.01355	0.005453		0.213216	0.035243
	0.214837	-0.00233	-0.00722	0.001717	0.00404		0.214844	0.00137872
	0.216465	0.012475	0.00241	0.014451	0.002001		0.216471	-0.0113164
	0.218092	0.011675	0.000433093	0.013286	0.001629		0.218099	0.0165838
	0.21972	-0.0032	-0.00438	-0.00273	0.000475047		0.219727	0.0278488
	0.221347	-0.01795	0.002911	-0.015	0.00289		0.221354	-0.0354162
	0.222975	-0.02426	-0.00653	-0.02125	0.002935		0.222982	-0.018162
	0.224602	0.001525	-0.00465	0.001247	-0.000278448		0.224609	-0.0314227
	0.22623	-0.00498	-0.00964	0.000368567	0.005325		0.226237	-0.0277967
	0.227858	-0.03416	-0.03056	-0.03318	0.00094484		0.227865	0.00634242
	0.229485	-0.00437	0.008589	-0.00388	0.000492228		0.229492	0.0172045
	0.231113	0.019425	-0.00658	0.019992	0.000577367		0.23112	0.00355691
	0.23274	0.012764	0.00953	0.011255	-0.00153		0.232747	0.0158852
	0.234368	0.005608	-0.01518	0.002608	-0.00302		0.234375	0.0209505
	0.235995	-0.0034	-0.000541124	-0.00282	0.000574224		0.236003	0.0254234
	0.237623	-0.02092	-0.01003	-0.01867	0.002203		0.23763	-0.0121425
	0.23925	-0.02746	-0.02242	-0.03276	-0.00516		0.239258	-0.0153193
	0.240878	-0.00966	-0.00635	-0.00766	0.001981		0.240885	-0.00912006
	0.242506	-0.02848	-0.01229	-0.02686	0.001569		0.242513	-0.00185864
	0.244133	-0.02788	-0.012	-0.02851	-0.000613694		0.244141	-0.0186552
	0.245761	-0.04586	-0.03708	-0.05025	-0.0042		0.245768	0.00804039
	0.247388	-0.00195	0.001027	-0.00604	-0.00408		0.247396	0.000240685
	0.249016	0.028331	0.018176	0.026894	-0.00148		0.249023	0.00621441
	0.250643	-0.00449	-0.00851	-0.00629	-0.0018		0.250651	0.024639
	0.252271	0.020298	0.011853	0.020924	0.000638744		0.252279	0.0254692
	0.253898	0.030097	0.028619	0.031403	0.001346		0.253906	0.0181313
	0.255526	-0.01751	0.004054	-0.01023	0.007162		0.255534	0.009673
	0.257154	0.016395	0.015277	0.015546	-0.00086325		0.257161	0.0095502
	0.258781	-0.00382	0.005673	-0.0034	0.000413129		0.258789	0.0112325
	0.260409	0.031005	0.027585	0.031327	0.000332801		0.260417	0.0130128
	0.262036	-0.00768	-0.00511	-0.00195	0.005686		0.262044	0.0197864
	0.263664	-0.0132	-0.00226	-0.00693	0.006192		0.263672	0.00674957
	0.265291	0.029038	0.009756	0.032994	0.004074		0.265299	-0.0137259
	0.266919	0.008484	0.00776	0.009881	0.001409		0.266927	-0.00047822
	0.268546	-0.00688	-0.000721029	-0.00755	-0.000666865		0.268555	-0.0109077
	0.270174	0.019834	0.020331	0.020384	0.000561337		0.270182	-0.0126569
	0.271802	0.008911	-0.00882	0.0089	-1.15143e-05		0.27181	-0.0111884
	0.273429	-0.01356	-0.01135	-0.01163	0.001901		0.273437	0.000983778
	0.275057	0.022189	0.018887	0.02367	0.001515		0.275065	-0.0188926
	0.276684	-0.00684	-0.00493	-0.00589	0.000936966		0.276693	0.00807612
	0.278312	0.017033	0.012119	0.013687	-0.0034		0.27832	0.0138102
	0.279939	-0.000716434	-0.00664	-0.00134	-0.000627523		0.279948	-0.0127539
	0.281567	0.007771	-0.02555	0.00729	-0.000485655		0.281576	-0.00853618
	0.283194	0.010082	-0.00642	0.009622	-0.000464462		0.283203	-0.00581237
	0.284822	0.005355	0.016243	0.005701	0.000347971		0.284831	0.0283565
	0.28645	0.005789	-0.00813	0.007182	0.001402		0.286458	0.00202813
	0.288077	-0.00412	-0.00459	-0.00301	0.001098		0.288086	-0.0261719
	0.289705	-0.0065	-0.00578	-0.00921	-0.00269		0.289714	0.0040009
	0.291332	-0.00438	0.016766	-0.00604	-0.00166		0.291341	0.0155145
	0.29296	0.001404	0.009315	-0.00246	-0.00387		0.292969	-0.0144277
	0.294587	0.010712	0.004792	0.008899	-0.00183		0.294596	0.0028394
	0.296215	0.013239	0.024209	0.013015	-0.000226833		0.296224	0.00233877
	0.297842	-0.03845	-0.02574	-0.04092	-0.00237		0.297852	0.0156783
	0.29947	0.008534	0.012078	0.008947	0.000416479		0.299479	0.0111967
	0.301098	0.001405	0.020326	-0.00118	-0.00258		0.301107	0.0127764
	0.302725	-0.00443	0.010538	-0.0021	0.002318		0.302734	-0.0203351
	0.304353	-0.01666	-0.01163	-0.01297	0.003626		0.304362	0.00252169
	0.30598	-0.01219	-0.01179	-0.01323	-0.00102		0.30599	0.00793193
	0.307608	-0.02322	-0.01022	-0.02706	-0.00376		0.307617	-0.00322583
	0.309235	-0.00759	-0.01741	-0.00774	-0.000149279		0.309245	-0.00382875
	0.310863	-0.00212	-0.02222	-0.00163	0.000489319		0.310872	0.000236596
	0.31249	0.000592859	-0.00144	-0.000426511	-0.00102		0.3125	0.012067
	0.314118	0.00806	0.010942	0.006339	-0.00173		0.314128	0.00660886
	0.315746	0.011661	0.019028	0.011117	-0.00055089		0.315755	0.0186453
	0.317373	0.012244	0.003878	0.012652	0.000412899		0.317383	0.0140262
	0.319001	-0.01668	-0.03576	-0.01445	0.002195		0.31901	0.00098418
	0.320628	-0.00811	0.000625092	-0.00799	0.000123015		0.320638	0.00159323
	0.322256	0.000278473	-0.00496	-0.000132023	-0.00041061		0.322266	0.0264424
	0.323883	-0.00426	-0.00936	-0.0052	-0.000941362		0.323893	0.0156215
	0.325511	-0.00304	-0.00508	-0.00146	0.001577		0.325521	-0.0129759
	0.327138	-0.00678	-0.00636	-0.00479	0.001985		0.327148	0.00341732
	0.328766	-0.01225	-0.00249	-0.01201	0.000237397		0.328776	-0.0182617
	0.330393	0.001336	-4.37232e-05	0.000620809	-0.00071641		0.330404	-0.0121924
	0.332021	-0.00010844	-0.00848	0.000388653	0.000497039		0.332031	-0.00342234
	0.333649	-0.02504	-0.00862	-0.02347	0.001539		0.333659	-0.00396217
	0.335276	-0.03826	-0.02382	-0.0372	0.001015		0.335286	-0.0095466
	0.336904	-0.02269	-0.01456	-0.02262	6.94734e-05		0.336914	-0.00164304
	0.338531	0.014959	0.017361	0.019305	0.004413		0.338542	-0.0233916
	0.340159	0.006556	-0.00839	0.004535	-0.00203		0.340169	0.0124665
	0.341786	0.007023	-0.00137	0.005181	-0.00186		0.341797	0.0180867
	0.343414	0.001237	0.002253	0.000907923	-0.000329279		0.343424	-0.00205514
	0.345041	0.013016	0.002253	0.015444	0.00246		0.345052	-0.00438865
	0.346669	0.002763	-0.000964376	0.002743	-1.98666e-05		0.34668	0.017633
	0.348297	-0.00744	-0.00247	-0.00593	0.001501		0.348307	0.00747021
	0.349924	-0.01371	-0.01214	-0.01059	0.003071		0.349935	-0.00339689
	0.351552	0.008724	0.001555	0.010178	0.001467		0.351563	0.00601417
	0.353179	-0.00747	-0.00169	-0.00413	0.003312		0.35319	0.00199581
	0.354807	-0.00314	-0.00771	-0.00074613	0.002389		0.354818	0.01706
	0.356434	0.032443	0.018693	0.029881	-0.00265		0.356445	0.00428377
	0.358062	0.026978	0.009397	0.025213	-0.00181		0.358073	0.00893858
	0.359689	-0.00481	-0.00104	-0.00381	0.000994456		0.359701	0.0045339
	0.361317	0.012175	0.020458	0.010587	-0.00161		0.361328	0.015796
	0.362945	-0.000135856	0.0078	0.001821	0.001956		0.362956	-0.000431942
	0.364572	-0.0078	-0.0074	-0.00757	0.000222343		0.364583	-0.00549173
	0.3662	-0.00834	-0.00777	-0.00941	-0.00106		0.366211	-0.000688268
	0.367827	0.007885	-0.01009	0.005775	-0.00213		0.367839	-0.000207975
	0.369455	0.001331	0.016379	-0.000768823	-0.0021		0.369466	8.05147e-05
	0.371082	-0.01491	-0.01175	-0.01542	-0.000510275		0.371094	0.0168906
	0.37271	0.010063	-0.00185	0.009758	-0.000307979		0.372721	0.00955219
	0.374337	0.027486	0.014613	0.029313	0.001878		0.374349	-0.00587649
	0.375965	-0.0056	-0.01146	-0.00427	0.001318		0.375977	0.00535657
	0.377593	-0.02067	-0.01694	-0.02164	-0.000958434		0.377604	-0.000921373
	0.37922	-0.01897	-0.01899	-0.01785	0.001094		0.379232	0.00459797
	0.380848	-0.0366	-0.01512	-0.03724	-0.000621606		0.380859	-0.00539046
	0.382475	-0.03269	-0.02246	-0.03403	-0.00129		0.382487	0.0047423
	0.384103	-0.03798	-0.01226	-0.03704	0.000900265		0.384115	-0.00773946
	0.38573	-0.00191	0.012062	-0.00167	0.000238689		0.385742	-0.00149928
	0.387358	-0.02529	-0.01042	-0.02824	-0.00288		0.38737	-0.00737517
	0.388985	0.001261	0.003549	0.000873206	-0.000388454		0.388997	0.000956552
	0.390613	0.013075	0.01156	0.014768	0.001715		0.390625	-0.00420341
	0.392241	-0.00577	0.000251578	-0.00393	0.001821		0.392253	0.0163488
	0.393868	0.002526	0.006355	-2.46881e-05	-0.00256		0.39388	3.54571e-05
	0.395496	-0.00864	-0.00354	-0.00702	0.001611		0.395508	-0.00499711
	0.397123	0.001038	-0.00239	0.002756	0.00172		0.397135	-0.00178094
	0.398751	0.004391	0.004554	0.004141	-0.00025132		0.398763	-0.00382539
	0.400378	0.003798	-0.00502	0.004626	0.000831815		0.400391	0.0116044
	0.402006	0.01144	0.010108	0.012458	0.00103		0.402018	-0.0051168
	0.403633	-0.02536	-0.01916	-0.02348	0.001834		0.403646	-0.00468098
	0.405261	-0.02373	-0.00898	-0.02273	0.000979745		0.405273	0.000414241
	0.406889	0.017557	0.013769	0.019552	0.00203		0.406901	0.00560543
	0.408516	0.007815	0.006485	0.008605	0.000796134		0.408529	0.0128987
	0.410144	0.001619	-0.00366	0.002548	0.000930927		0.410156	0.00692494
	0.411771	0.006421	0.002533	0.00534	-0.00109		0.411784	0.0156154
	0.413399	0.017299	0.013547	0.017931	0.000643389		0.413411	0.00158028
	0.415026	0.011252	-0.00903	0.010908	-0.000348586		0.415039	0.00807129
	0.416654	0.014781	0.006151	0.017682	0.002945		0.416667	2.79996e-05
	0.418281	0.008678	0.001443	0.009565	0.000894317		0.418294	0.00594835
	0.419909	-0.01232	-0.0067	-0.01417	-0.00183		0.419922	0.00173381
	0.421537	-0.00666	-0.00401	-0.0073	-0.000631677		0.421549	0.0069234
	0.423164	-0.00436	-0.011	-0.00398	0.000378278		0.423177	0.0103354
	0.424792	-0.00764	-0.01323	-0.01136	-0.00369		0.424805	-0.0199582
	0.426419	-0.00747	-0.00215	-0.00809	-0.000613819		0.426432	-0.00502487
	0.428047	0.018799	0.000579115	0.018362	-0.000445919		0.42806	0.0210847
	0.429674	0.012313	0.008176	0.013072	0.000768685		0.429687	0.00321231
	0.431302	-0.00967	-0.00561	-0.00774	0.001919		0.431315	-0.000741839
	0.432929	-0.0211	-0.00899	-0.02174	-0.000624267		0.432943	0.00210263
	0.434557	-0.01613	-0.01198	-0.0159	0.000219231		0.43457	0.0104376
	0.436185	-0.01408	-0.0041	-0.01435	-0.000265689		0.436198	0.00275406
	0.437812	-0.00945	-0.00507	-0.00962	-0.00016499		0.437826	0.0123976
	0.43944	-0.01052	-0.00617	-0.00909	0.001417		0.439453	0.00887611
	0.441067	-0.00336	-0.00255	-0.00417	-0.000805092		0.441081	0.0182316
	0.442695	-0.01602	-0.00294	-0.016	1.91169e-05		0.442708	0.00881862
	0.444322	-0.00761	-0.0152	-0.00637	0.00124		0.444336	-0.002122
	0.44595	0.003983	0.007876	0.003237	-0.000748569		0.445964	0.00391802
	0.447577	0.005098	0.009641	0.004028	-0.00108		0.447591	0.00983831
	0.449205	0.019625	0.016974	0.020145	0.00053109		0.449219	0.00515371
	0.450832	0.036206	0.016572	0.037525	0.001369		0.450846	-0.0120425
	0.45246	-0.00263	-0.00596	-0.00216	0.000472429		0.452474	-0.0158319
	0.454088	0.003546	-0.00331	0.0038	0.000255429		0.454102	-0.0176699
	0.455715	0.003532	-0.00455	0.000282083	-0.00326		0.455729	0.00449115
	0.457343	0.011277	0.016517	0.011109	-0.000169786		0.457357	-0.0217522
	0.45897	-0.00333	-0.00591	-0.00483	-0.00149		0.458984	-0.00804508
	0.460598	-0.000318972	-0.00435	-0.00122	-0.000903437		0.460612	-0.0110554
	0.462225	-0.00453	-0.00438	-0.00604	-0.0015		0.46224	-0.0215933
	0.463853	0.0102	0.010753	0.010955	0.000762371		0.463867	0.00158095
	0.46548	-0.00692	0.00826	-0.00662	0.000300809		0.465495	0.0192351
	0.467108	-0.01618	0.002185	-0.01563	0.000543457		0.467122	-0.00217339
	0.468736	-0.02339	-0.0093	-0.02207	0.001294		0.46875	-0.00508405
	0.470363	0.015534	0.017753	0.016303	0.000781916		0.470378	0.00136519
	0.471991	0.005846	-0.01438	0.005425	-0.000423307		0.472005	-0.00326577
	0.473618	0.003458	-0.00377	0.004126	0.000669843		0.473633	0.00555564
	0.475246	0.009123	0.008453	0.008734	-0.00039248		0.47526	-0.00907598
	0.476873	0.033823	0.027386	0.03423	0.000421533		0.476888	-0.00306043
	0.478501	0.010663	0.00107	0.010849	0.000188922		0.478516	-0.00289258
	0.480128	-0.0051	0.001484	-0.00481	0.000285048		0.480143	-0.00125884
	0.481756	-0.01694	-0.00321	-0.01589	0.001037		0.481771	0.00346291
	0.483384	0.019071	0.007535	0.018914	-0.000160207		0.483398	-0.00853677
	0.485011	0.003793	-0.00068165	0.005314	0.001527		0.485026	-0.00235059
	0.486639	-0.00386	0.003597	-0.00304	0.000809328		0.486654	7.99989e-05
	0.488266	-0.02031	-0.01021	-0.01797	0.002293		0.488281	-0.00847458
	0.489894	-0.0301	-0.01996	-0.02832	0.00173		0.489909	0.013883
	0.491521	-0.01807	-0.01652	-0.0204	-0.00229		0.491536	0.00303275
	0.493149	0.010734	0.008376	0.008017	-0.00275		0.493164	0.00214471
	0.494776	-6.2828e-05	-0.00109	-0.00126	-0.0012		0.494792	0.00607564
	0.496404	-0.01389	-0.000798905	-0.01335	0.000533303		0.496419	0.00591698
	0.498032	-0.00412	-0.00293	-0.00496	-0.000834422		0.498047	-0.0051875
	0.499659	0.015186	0.010975	0.015225	3.90508e-05		0.499674	-0.000468319
	0.501287	0.001085	0.000504506	0.001965	0.000881033		0.501302	-0.00381446
	0.502914	0.009893	0.006866	0.010339	0.00045128		0.50293	-0.00202117
	0.504542	0.012495	0.00829	0.012029	-0.000471528		0.504557	-0.00207932
	0.506169	0.007457	0.000969664	0.008433	0.000983924		0.506185	0.00102861
	0.507797	-0.00804	-0.00585	-0.00824	-0.00020049		0.507813	-0.00819618
	0.509424	0.011495	0.006661	0.012042	0.000553909		0.50944	-0.00888844
	0.511052	0.004336	0.013341	0.004155	-0.000182284		0.511068	-0.00352139
	0.51268	0.004337	0.007415	0.003983	-0.000355365		0.512695	-0.00866596
	0.514307	0.024134	0.016501	0.024074	-6.1185e-05		0.514323	-0.00663118
	0.515935	-0.00491	0.003035	-0.00389	0.001018		0.515951	0.018299
	0.517562	0.000106316	0.010177	0.001218	0.001112		0.517578	0.0107357
	0.51919	0.013152	0.01497	0.014047	0.000906715		0.519206	0.00785691
	0.520817	0.01793	0.01318	0.017743	-0.000190528		0.520833	0.000227665

## Sheet: Figure S4
	5A - Absorbance (450 nm)								2C9 - Absorbance (450 nm)								2A10G6 - Absorbance (450 nm)								6B6C-1 - Absorbance (450nm)								864 - Absorbance (450nm)
	mAb (nM)	bYFV17D		bYFVES504		bYFVAsibi			mAb (nM)	bYFV17D		bYFVES504		bYFVAsibi			mAb (nM)	bYFV17D		bYFVES504		bYFVAsibi			mAb (nM)	bYFV17D		bYFVES504		bYFVAsibi			mAb (nM)	bYFV17D		bYFVES504		bYFVAsibi
	133.333	2.3674	2.2843	2.7712	2.6866	2.645	2.518		133.333	2.272	2.1889	2.5904	2.75	2.658	2.7822		133.333	2.2493	2.2603	2.5974	2.6627	2.441	2.6618		133.333	2.298	2.4682	2.7643	2.785	2.7999	2.7588		133.333	2.4117	2.3161	0.0763	0.0591	0.0548	0.8379*
	26.6667	2.2642	2.3055	2.6941	2.6377	2.6028	2.6173		26.6667	2.2449	2.2498	2.5142	2.5838	2.5971	2.5558		26.6667	2.2446	2.2709	2.5085	2.6819	2.4149	2.5854		26.6667	2.3529	2.2905	2.7611	2.7726	2.6297	2.6635		26.6667	2.2412	2.2435	0.065	0.0491	0.0515	0.2253
	5.33333	2.2559	2.3113	2.6501	2.6156	2.4212	2.3754		5.33333	2.2889	2.2179	2.345	2.4056	2.4908	2.4788		5.33333	2.1565	2.2331	2.5795	2.6932	2.2404	2.4517		5.33333	2.2549	2.2953	2.725	2.7678	2.4035	2.6256		5.33333	2.2608	2.2231	0.0745	0.0451	0.0431	0.0462
	1.06667	1.7637	1.7263	2.0441	2.03	1.9254	1.8713		1.06667	1.9473	1.9125	1.8137	1.8364	2.2935	2.2202		1.06667	1.6644	1.8186	2.211	2.228	1.9387	2.0652		1.06667	1.8569	1.8447	2.3843	2.3815	2.1063	2.1354		1.06667	1.8973	1.8341	0.0447	0.0423	0.0429	0.0416
	0.213333	0.867	0.8311	1.0045	1.0057	1.01	0.9847		0.213333	1.222	1.2027	0.837	0.8499	1.5498	1.6384		0.213333	0.9697	0.9033	1.2372	1.2961	1.1475	1.2375		0.213333	1.0556	1.0841	1.378	1.3943	1.2024	1.2526		0.213333	1.0575	0.9986	0.0405	0.0404	0.0425	0.0413
	0.042667	0.2754	0.2701	0.3224	0.3099	0.3023	0.3027		0.042667	0.4276	0.4019	0.2396	0.2452	0.6117	0.6282		0.042667	0.334	0.3155	0.4418	0.4578	0.3959	0.4245		0.042667	0.3845	0.3655	0.5178	0.5467	0.4157	0.4323		0.042667	0.3889	0.9806*	0.0441	0.0398	0.0423	0.0404
	0.008533	0.1033	0.0949	0.1062	0.1064	0.1063	0.0996		0.008533	0.1359	0.1268	0.0771	0.079	0.1613	0.1949		0.008533	0.1147	0.1122	0.1372	0.1407	0.1263	0.1295		0.008533	0.1248	0.1356	0.1577	0.162	0.127	0.1333		0.008533	0.1324	0.1179	0.0409	0.04	0.0436	0.0424
	0.001707	0.055	0.0548	0.0592	0.0579	0.0581	0.0601		0.001707	0.0669	0.0648	0.0489	0.0505	0.0827	0.0781		0.001707	0.056	0.0548	0.0654	0.0641	0.0597	0.0616		0.001707	0.0589	0.0588	0.0677	0.069	0.0591	0.0599		0.001707	0.0663	0.0585	0.0436	0.0403	0.0537	0.0472

## Sheet: Figure S7
	FSC: bYFV-17D+5A						FSC: bYFV-ES504+5A			FSC: bYFV-17D+2C9						FSC: bYFV-ES504+2C9
	Resolution	Corrected	Unmasked	Masked	Phase-randomised		Resolution	Unmasked		Resolution	Corrected	Unmasked	Masked	Phase-randomised		Resolution	Unmasked
	0.001001	1	1	1	1		0.00138889	0.999998		0.001001	1	1	1	1		0.00138889	0.99999
	0.001389	0.999998	0.999997	0.999998	0.999998		0.00277778	0.999944		0.001389	1	0.999998	1	1		0.00277778	0.999614
	0.002778	0.999899	0.99988	0.999899	0.999897		0.00416667	0.999784		0.002778	0.999908	0.999635	0.999908	0.999908		0.00416667	0.999816
	0.004167	0.999782	0.999711	0.999782	0.999766		0.00555556	0.999859		0.004167	0.999351	0.998043	0.999351	0.999354		0.00555556	0.999882
	0.005555	0.999789	0.999583	0.999789	0.999784		0.00694444	0.999878		0.005555	0.999944	0.999917	0.999944	0.999944		0.00694444	0.999105
	0.006944	0.999803	0.999779	0.999803	0.999813		0.00833333	0.996053		0.006944	0.999884	0.999754	0.999884	0.999884		0.00833333	0.978515
	0.008333	0.998831	0.998207	0.998831	0.99882		0.00972222	0.97767		0.008333	0.998528	0.998709	0.998528	0.998504		0.00972222	0.988347
	0.009722	0.999082	0.998718	0.999082	0.999089		0.0111111	0.97977		0.009722	0.999541	0.999552	0.999541	0.999541		0.0111111	0.989808
	0.011111	0.997854	0.995896	0.997854	0.997885		0.0125	0.989933		0.011111	0.999589	0.999323	0.999589	0.999588		0.0125	0.989065
	0.0125	0.999431	0.998648	0.999431	0.999427		0.0138889	0.985797		0.0125	0.99934	0.998908	0.99934	0.99934		0.0138889	0.9935
	0.013888	0.998537	0.997898	0.998537	0.998548		0.0152778	0.992017		0.013888	0.999519	0.998895	0.999519	0.999516		0.0152778	0.992456
	0.015277	0.99802	0.997486	0.99802	0.997958		0.0166667	0.99133		0.015277	0.999747	0.999534	0.999747	0.999743		0.0166667	0.993001
	0.016666	0.999276	0.998893	0.999276	0.999279		0.0180556	0.992309		0.016666	0.999661	0.999365	0.999661	0.999661		0.0180556	0.988662
	0.018055	0.999231	0.999089	0.999231	0.999233		0.0194444	0.989473		0.018055	0.999617	0.999117	0.999617	0.999618		0.0194444	0.972664
	0.019444	0.998208	0.997217	0.998208	0.998213		0.0208333	0.994495		0.019444	0.998756	0.997541	0.998756	0.998765		0.0208333	0.981945
	0.020833	0.999146	0.9985	0.999146	0.999134		0.0222222	0.989504		0.020833	0.998897	0.99794	0.998897	0.998912		0.0222222	0.964722
	0.022222	0.999141	0.998322	0.999141	0.999124		0.0236111	0.990912		0.022222	0.997052	0.993911	0.997052	0.997079		0.0236111	0.871216
	0.02361	0.998422	0.997786	0.998422	0.998401		0.025	0.989649		0.02361	0.997149	0.995344	0.997149	0.997123		0.025	0.9254
	0.024999	0.997075	0.995667	0.997075	0.997135		0.0263889	0.975477		0.024999	0.998	0.997202	0.998	0.998003		0.0263889	0.886529
	0.026388	0.997199	0.995856	0.997199	0.997172		0.0277778	0.944828		0.026388	0.997543	0.995678	0.997543	0.997561		0.0277778	0.846057
	0.027777	0.993718	0.991591	0.993718	0.993792		0.0291667	0.960865		0.027777	0.996806	0.994251	0.996806	0.996794		0.0291667	0.931389
	0.029166	0.994639	0.992309	0.994639	0.994645		0.0305556	0.944008		0.029166	0.997596	0.99687	0.997596	0.997623		0.0305556	0.92776
	0.030555	0.993559	0.990208	0.993559	0.993567		0.0319444	0.954162		0.030555	0.99429	0.993254	0.99429	0.994254		0.0319444	0.952686
	0.031943	0.992077	0.988611	0.992077	0.992033		0.0333333	0.903001		0.031943	0.996747	0.995493	0.996747	0.996724		0.0333333	0.939358
	0.033332	0.990654	0.987378	0.990654	0.990547		0.0347222	0.882623		0.033332	0.994664	0.99298	0.994664	0.994657		0.0347222	0.918399
	0.034721	0.986587	0.979376	0.986587	0.987082		0.0361111	0.803948		0.034721	0.996511	0.994449	0.996511	0.996512		0.0361111	0.889005
	0.03611	0.983287	0.976443	0.983287	0.983283		0.0375	0.76339		0.03611	0.995737	0.993841	0.995737	0.995763		0.0375	0.808762
	0.037499	0.972314	0.966033	0.972314	0.972171		0.0388889	0.714413		0.037499	0.995494	0.993767	0.995494	0.99548		0.0388889	0.716812
	0.038888	0.973073	0.962004	0.973073	0.97248		0.0402778	0.680327		0.038888	0.993978	0.992265	0.993978	0.994045		0.0402778	0.641769
	0.040277	0.951982	0.934426	0.951982	0.949944		0.0416667	0.625064		0.040277	0.989259	0.982782	0.989259	0.989204		0.0416667	0.65587
	0.041665	0.942686	0.92434	0.942686	0.941498		0.0430556	0.553065		0.041665	0.987984	0.979899	0.987984	0.987852		0.0430556	0.440825
	0.043054	0.90245	0.865426	0.90245	0.899863		0.0444444	0.524076		0.043054	0.979941	0.974093	0.979941	0.979788		0.0444444	0.396268
	0.044443	0.897039	0.860387	0.897039	0.892092		0.0458333	0.512254		0.044443	0.976226	0.967289	0.976226	0.976415		0.0458333	0.136611
	0.045832	0.89497	0.829916	0.89497	0.855948		0.0472222	0.551797		0.045832	0.968248	0.952695	0.968248	0.968659		0.0472222	0.213026
	0.047221	0.791044	0.713124	0.791044	0.595261		0.0486111	0.455653		0.047221	0.957748	0.94228	0.957748	0.957793		0.0486111	0.108329
	0.04861	0.745186	0.684986	0.745186	0.134274		0.05	0.322446		0.04861	0.954874	0.932277	0.954874	0.954622		0.05	0.086776
	0.049998	0.706993	0.625746	0.726774	0.067508		0.0513889	0.313085		0.049998	0.965984	0.944231	0.965984	0.965702		0.0513889	0.036826
	0.051387	0.726226	0.64221	0.736536	0.037656		0.0527778	0.333437		0.051387	0.964643	0.943175	0.964643	0.964129		0.0527778	0.0407802
	0.052776	0.743886	0.665332	0.754217	0.040339		0.0541667	0.216586		0.052776	0.963829	0.943624	0.963829	0.963507		0.0541667	0.0307992
	0.054165	0.675	0.624031	0.699788	0.076272		0.0555556	0.288585		0.054165	0.959225	0.939308	0.959225	0.959073		0.0555556	0.263567
	0.055554	0.665778	0.583154	0.688453	0.067844		0.0569444	0.22404		0.055554	0.966615	0.944849	0.966615	0.966331		0.0569444	0.189666
	0.056943	0.69797	0.618921	0.709874	0.039414		0.0583333	0.286443		0.056943	0.956691	0.939514	0.956691	0.956242		0.0583333	0.249901
	0.058332	0.721247	0.595506	0.734661	0.048121		0.0597222	0.373135		0.058332	0.954466	0.934797	0.954466	0.9549		0.0597222	0.228508
	0.05972	0.69698	0.643186	0.712568	0.05144		0.0611111	0.376982		0.05972	0.964254	0.942479	0.964254	0.963514		0.0611111	0.128844
	0.061109	0.67498	0.602623	0.687159	0.037471		0.0625	0.349267		0.061109	0.948515	0.92532	0.948515	0.948176		0.0625	0.159424
	0.062498	0.587112	0.53162	0.608963	0.052922		0.0638889	0.208519		0.062498	0.953754	0.928842	0.953754	0.95413		0.0638889	0.0742107
	0.063887	0.485261	0.3806	0.516158	0.060025		0.0652778	0.0648691		0.063887	0.946776	0.915369	0.946776	0.945333		0.0652778	0.141523
	0.065276	0.469084	0.390093	0.498877	0.056117		0.0666667	0.16339		0.065276	0.933361	0.888267	0.933361	0.932321		0.0666667	0.162557
	0.066665	0.344354	0.300837	0.378334	0.051828		0.0680556	0.00755077		0.066665	0.897267	0.847832	0.897267	0.897963		0.0680556	0.107159
	0.068054	0.225741	0.17207	0.274262	0.062667		0.0694444	0.0947646		0.068054	0.874781	0.824659	0.874781	0.872103		0.0694444	0.0273513
	0.069442	0.338627	0.311501	0.365907	0.041247		0.0708333	0.107707		0.069442	0.874802	0.820544	0.874802	0.872512		0.0708333	0.0228181
	0.070831	0.268964	0.22653	0.298213	0.040009		0.0722222	0.0683272		0.070831	0.869011	0.810098	0.869011	0.869427		0.0722222	-0.0217043
	0.07222	0.307214	0.231979	0.343944	0.053018		0.0736111	0.0360973		0.07222	0.871238	0.808838	0.871238	0.868073		0.0736111	-0.0343173
	0.073609	0.253821	0.22066	0.283711	0.040057		0.075	-0.0176617		0.073609	0.897372	0.847049	0.897372	0.893672		0.075	-0.0041151
	0.074998	0.291024	0.224961	0.322057	0.043772		0.0763889	0.0165833		0.074998	0.905904	0.855399	0.905904	0.899015		0.0763889	-0.0284869
	0.076387	0.241318	0.205712	0.278519	0.049033		0.0777778	-0.0792355		0.076387	0.913263	0.871699	0.913263	0.908222		0.0777778	-0.0469518
	0.077775	0.274496	0.265763	0.308218	0.046481		0.0791667	-0.0219125		0.077775	0.91834	0.884571	0.91834	0.913379		0.0791667	-0.0535301
	0.079164	0.308954	0.236817	0.338891	0.043321		0.0805556	0.0722386		0.079164	0.908065	0.863915	0.908065	0.896129		0.0805556	-0.0534657
	0.080553	0.266731	0.214249	0.295304	0.038967		0.0819445	0.0362954		0.080553	0.866028	0.817784	0.866028	0.826219		0.0819445	0.00083177
	0.081942	0.246491	0.176575	0.269292	0.03026		0.0833333	0.0666082		0.081942	0.823274	0.768664	0.823274	0.597149		0.0833333	-0.103374
	0.083331	0.156132	0.134627	0.182333	0.03105		0.0847222	0.0829811		0.083331	0.808816	0.739395	0.808816	0.206363		0.0847222	-0.0440566
	0.08472	0.090841	0.072294	0.1273	0.040102		0.0861111	0.024175		0.08472	0.710625	0.6818	0.754184	0.150528		0.0861111	0.0197047
	0.086109	0.128317	0.104087	0.159839	0.036163		0.0875	-0.0063457		0.086109	0.752417	0.711096	0.784588	0.129941		0.0875	-0.0408127
	0.087497	0.137978	0.105365	0.162134	0.028023		0.0888889	-0.0403397		0.087497	0.742157	0.67998	0.775798	0.13047		0.0888889	-0.0662906
	0.088886	0.076994	0.059341	0.109305	0.035006		0.0902778	0.0358609		0.088886	0.71298	0.638136	0.754165	0.143494		0.0902778	-0.100586
	0.090275	0.059026	0.052186	0.088422	0.031241		0.0916667	0.0586225		0.090275	0.703148	0.629447	0.738691	0.119735		0.0916667	-0.0140142
	0.091664	0.038114	0.045227	0.067556	0.030608		0.0930556	0.0267404		0.091664	0.716401	0.653285	0.748076	0.111691		0.0930556	-0.0093814
	0.093053	-0.01419	0.02857	0.018198	0.03193		0.0944445	-0.0255431		0.093053	0.678137	0.616219	0.713087	0.108586		0.0944445	-0.0225598
	0.094442	0.028082	0.021142	0.061672	0.034561		0.0958333	0.0124183		0.094442	0.657594	0.622567	0.692652	0.102388		0.0958333	0.0483202
	0.09583	0.021961	0.023995	0.057656	0.036497		0.0972222	-0.0439934		0.09583	0.607671	0.551441	0.65225	0.113628		0.0972222	-0.0034683
	0.097219	0.028672	0.032743	0.061004	0.033286		0.0986111	-0.0053756		0.097219	0.571622	0.499324	0.620006	0.112948		0.0986111	0.0109034
	0.098608	-0.06527	-0.01798	-0.03168	0.031532		0.1	-0.0844032		0.098608	0.578717	0.477842	0.623281	0.105781		0.1	-0.004147
	0.099997	-0.0582	-0.03439	-0.02909	0.027503		0.101389	-0.0290488		0.099997	0.494533	0.41868	0.550194	0.110117		0.101389	-0.0462718
	0.101386	0.034825	0.024207	0.065886	0.032182		0.102778	0.0202423		0.101386	0.482638	0.406733	0.537156	0.105377		0.102778	-0.0545824
	0.102775	-0.01617	-0.02082	0.011714	0.027438		0.104167	0.00140982		0.102775	0.522487	0.42	0.572407	0.10454		0.104167	-0.0888111
	0.104164	0.015763	0.036846	0.047681	0.032429		0.105556	0.00661416		0.104164	0.483791	0.421	0.54857	0.125489		0.105556	-0.0070327
	0.105552	0.046267	0.05217	0.07154	0.026499		0.106944	-0.0071414		0.105552	0.474315	0.40367	0.524866	0.096162		0.106944	-0.0933917
	0.106941	0.068933	0.044193	0.081298	0.013281		0.108333	0.0404204		0.106941	0.437579	0.401616	0.493296	0.099066		0.108333	-0.107975
	0.10833	0.025758	0.036281	0.042606	0.017294		0.109722	0.0386251		0.10833	0.445749	0.373664	0.495504	0.08977		0.109722	-0.036416
	0.109719	-0.02373	-0.00118	-0.00354	0.019728		0.111111	0.0493579		0.109719	0.383104	0.316881	0.430419	0.076698		0.111111	0.0457385
	0.111108	0.069079	0.070472	0.090083	0.022563		0.1125	0.00079388		0.111108	0.297106	0.261553	0.363986	0.095148		0.1125	0.0235593
	0.112497	-0.0067	0.010625	0.019312	0.025834		0.113889	-0.0401501		0.112497	0.336256	0.272749	0.389948	0.080894		0.113889	0.00186293
	0.113885	0.018041	0.043833	0.03411	0.016365		0.115278	0.0170713		0.113885	0.345602	0.279165	0.39504	0.075547		0.115278	0.0520718
	0.115274	0.02563	0.0113	0.036917	0.011584		0.116667	0.0113006		0.115274	0.331004	0.29114	0.380599	0.074134		0.116667	0.0479086
	0.116663	-0.0411	-0.01766	-0.02789	0.012696		0.118056	0.0318088		0.116663	0.313671	0.255119	0.362625	0.071327		0.118056	0.00258355
	0.118052	-0.02681	-0.00881	-0.00951	0.016848		0.119444	-0.0037156		0.118052	0.315883	0.234495	0.364977	0.071762		0.119444	-0.0766127
	0.119441	-0.02454	-0.01635	-0.01442	0.009874		0.120833	-0.0006557		0.119441	0.302192	0.22698	0.34822	0.065962		0.120833	-0.0254173
	0.12083	0.006761	-0.000655324	0.02064	0.013973		0.122222	0.035989		0.12083	0.273968	0.253152	0.314102	0.055279		0.122222	0.00643987
	0.122219	-0.01569	-0.00168	0.000769273	0.016203		0.123611	0.0224622		0.122219	0.257406	0.189685	0.301832	0.059825		0.123611	-0.0337832
	0.123607	0.038827	0.044142	0.045744	0.007197		0.125	0.0340031		0.123607	0.24654	0.180854	0.288151	0.055226		0.125	-0.0050493
	0.124996	-0.03152	-0.0166	-0.0224	0.008841		0.126389	0.0116958		0.124996	0.189144	0.151881	0.232273	0.05319		0.126389	-0.0172225
	0.126385	-0.04186	0.003393	-0.02451	0.016652		0.127778	-0.0180615		0.126385	0.208936	0.173261	0.250814	0.052938		0.127778	-0.0268286
	0.127774	-0.04265	-0.03932	-0.03057	0.011588		0.129167	-0.0265548		0.127774	0.195922	0.158912	0.234477	0.04795		0.129167	-0.0123651
	0.129163	-0.0496	-0.01778	-0.0408	0.008383		0.130556	0.0107966		0.129163	0.151144	0.125687	0.199322	0.056756		0.130556	0.0134041
	0.130552	-0.02935	-0.0427	-0.02271	0.00645		0.131944	0.0142051		0.130552	0.140638	0.109005	0.190054	0.057503		0.131944	0.0565467
	0.13194	-0.01868	-0.0125	-0.00186	0.016512		0.133333	-0.008261		0.13194	0.120251	0.112697	0.155372	0.039922		0.133333	0.00578951
	0.133329	-0.02366	-0.01042	-0.01116	0.012214		0.134722	0.011019		0.133329	0.173308	0.129403	0.209994	0.044378		0.134722	-0.0187919
	0.134718	0.061653	0.070787	0.068699	0.007509		0.136111	4.98e-05		0.134718	0.157572	0.123696	0.186853	0.034758		0.136111	-0.0107846
	0.136107	0.044879	0.037005	0.046575	0.001776		0.1375	-0.0185026		0.136107	0.095162	0.055437	0.128063	0.036361		0.1375	-0.0239052
	0.137496	0.010258	0.021568	0.013768	0.003547		0.138889	0.00437188		0.137496	0.094995	0.072532	0.135035	0.044243		0.138889	-0.0499003
	0.138885	-0.03586	-0.01392	-0.0256	0.009912		0.140278	0.00306699		0.138885	0.067818	0.058776	0.103149	0.037901		0.140278	-0.0324114
	0.140274	-0.00963	0.003573	-0.00107	0.008476		0.141667	0.0550969		0.140274	0.068335	0.05997	0.094788	0.028393		0.141667	-0.0134556
	0.141662	0.015632	0.020515	0.019381	0.003809		0.143056	0.0455622		0.141662	0.064961	0.053888	0.08963	0.026383		0.143056	0.0143377
	0.143051	0.005084	-0.00211	0.012017	0.006968		0.144444	0.0475616		0.143051	0.07729	0.05681	0.102501	0.027323		0.144444	0.017437
	0.14444	-0.02495	-0.02034	-0.01918	0.00563		0.145833	0.00709384		0.14444	0.083217	0.079436	0.107527	0.026516		0.145833	-0.0531218
	0.145829	0.000684404	-0.00668	0.007329	0.006649		0.147222	-0.0153377		0.145829	0.03832	0.044901	0.067352	0.030189		0.147222	0.0187428
	0.147218	0.049	0.029175	0.057167	0.008588		0.148611	-0.0190938		0.147218	0.057023	0.066055	0.079542	0.02388		0.148611	-0.0073168
	0.148607	0.029895	0.056988	0.039313	0.009708		0.15	-0.0257502		0.148607	0.040296	0.023091	0.060626	0.021184		0.15	0.00072136
	0.149995	0.028066	0.032413	0.037377	0.00958		0.151389	-0.0250898		0.149995	0.020664	0.013579	0.038691	0.018407		0.151389	0.0338545
	0.151384	0.014892	0.007124	0.024879	0.010139		0.152778	-0.0106943		0.151384	0.065663	0.034178	0.0821	0.017593		0.152778	0.0482263
	0.152773	-0.01418	0.000394124	-0.01015	0.003968		0.154167	-0.0314449		0.152773	0.07016	0.030689	0.082085	0.012824		0.154167	-0.0016311
	0.154162	0.000643763	-0.00685	0.010255	0.009618		0.155556	0.0229413		0.154162	0.081915	0.060716	0.092462	0.011488		0.155556	-0.0145156
	0.155551	0.008686	0.023318	0.014124	0.005486		0.156944	0.00305366		0.155551	-0.00649	-0.00144	0.0157	0.022048		0.156944	-0.016778
	0.15694	-0.0241	-0.01254	-0.0167	0.007223		0.158333	0.018293		0.15694	0.02558	0.027725	0.043604	0.018498		0.158333	0.0101553
	0.158329	-0.01359	0.009834	-0.00861	0.004912		0.159722	-0.003406		0.158329	0.056203	0.055011	0.072341	0.017099		0.159722	0.0328812
	0.159717	0.043361	0.016204	0.047217	0.004031		0.161111	0.0204617		0.159717	0.045955	0.025007	0.057131	0.011714		0.161111	-0.0211257
	0.161106	0.016007	0.006666	0.022744	0.006846		0.1625	0.0214133		0.161106	0.01433	0.022388	0.028074	0.013944		0.1625	-0.0172123
	0.162495	0.022588	0.011872	0.020326	-0.00231		0.163889	0.0314388		0.162495	-0.00629	0.007273	0.009203	0.015393		0.163889	0.0182575
	0.163884	0.004328	-0.00475	-0.000525882	-0.00487		0.165278	-0.0005286		0.163884	0.014727	0.004451	0.027271	0.012732		0.165278	0.0474135
	0.165273	0.063384	0.050499	0.067458	0.00435		0.166667	-0.0221961		0.165273	0.031531	0.019817	0.0378	0.006473		0.166667	-0.0024333
	0.166662	-0.01164	0.007333	-0.00592	0.00565		0.168056	0.0244964		0.166662	0.026738	0.027307	0.034429	0.007902		0.168056	0.0066202
	0.16805	-0.03083	-0.03348	-0.02717	0.003548		0.169444	-0.0253766		0.16805	-0.000393	0.020198	0.009151	0.00954		0.169444	-0.0228806
	0.169439	-0.00113	-0.01058	0.000837578	0.001964		0.170833	0.00546261		0.169439	0.037899	0.02875	0.044812	0.007185		0.170833	0.0419943
	0.170828	0.013181	0.023473	0.017938	0.00482		0.172222	0.0105848		0.170828	-0.01707	-0.0157	-0.01024	0.00671		0.172222	0.0032827
	0.172217	-0.00629	0.005672	-0.00105	0.005214		0.173611	-0.0092639		0.172217	-0.00101	0.008641	0.007384	0.008386		0.173611	0.0024695
	0.173606	0.03033	0.026742	0.031394	0.001097		0.175	0.00073196		0.173606	-0.02286	-0.01149	-0.01139	0.011206		0.175	0.0124046
	0.174995	0.015197	0.010243	0.014377	-0.000832452		0.176389	-0.0208671		0.174995	-0.00165	-0.000796642	0.004087	0.005729		0.176389	0.0302077
	0.176384	-0.03324	-0.01037	-0.03128	0.001896		0.177778	-0.0137095		0.176384	0.006406	0.025817	0.013292	0.00693		0.177778	0.0128467
	0.177772	-0.02288	-0.02794	-0.02039	0.002435		0.179167	-0.0123006		0.177772	0.017797	0.012657	0.025762	0.008109		0.179167	0.00791517
	0.179161	0.006907	-0.00563	0.013805	0.006946		0.180556	0.0126162		0.179161	-0.01919	-0.01662	-0.00998	0.009037		0.180556	-0.0108756
	0.18055	-0.02243	-0.02185	-0.02134	0.001066		0.181944	0.00903677		0.18055	0.034781	0.026464	0.039603	0.004996		0.181944	0.0342161
	0.181939	-0.00958	-0.00961	-0.0083	0.001271		0.183333	-0.0111043		0.181939	0.008701	-0.00146	0.014974	0.006327		0.183333	0.0192187
	0.183328	0.009395	-1.26226e-05	0.010121	0.000732527		0.184722	0.0025009		0.183328	0.022196	0.01013	0.029782	0.007759		0.184722	0.0343712
	0.184717	0.032918	0.017161	0.036817	0.004032		0.186111	0.0236508		0.184717	0.030417	0.035243	0.035841	0.005594		0.186111	0.0228415
	0.186105	0.016239	0.021628	0.017625	0.001409		0.1875	-0.0098721		0.186105	0.016896	-0.00288	0.021671	0.004857		0.1875	0.00215314
	0.187494	0.031919	0.039483	0.033101	0.001221		0.188889	0.00162322		0.187494	0.021608	0.018689	0.030031	0.008609		0.188889	0.0140015
	0.188883	-0.0025	-0.01146	-0.000287281	0.002205		0.190278	0.00505755		0.188883	0.0424	0.020887	0.047569	0.005398		0.190278	0.0142353
	0.190272	0.022954	0.016358	0.023024	7.14328e-05		0.191667	-0.0027963		0.190272	0.039165	0.021305	0.039982	0.000849473		0.191667	0.0196563
	0.191661	0.02514	0.022247	0.02961	0.004586		0.193056	0.00890355		0.191661	0.020466	0.01966	0.02342	0.003016		0.193056	0.00145413
	0.19305	-0.02104	-0.01621	-0.01732	0.003652		0.194444	-0.0042799		0.19305	-0.01475	-0.01069	-0.01128	0.003417		0.194444	0.00456229
	0.194439	-0.05028	-0.0463	-0.05204	-0.00167		0.195833	-0.0184838		0.194439	0.00536	-0.00463	0.008814	0.003472		0.195833	-0.0052739
	0.195827	-0.03045	-0.01911	-0.02978	0.000646337		0.197222	0.0128054		0.195827	0.024893	0.0186	0.028691	0.003894		0.197222	-0.0158708
	0.197216	-0.02575	-0.00484	-0.02297	0.002713		0.198611	0.0144326		0.197216	-0.02108	-0.01632	-0.01643	0.004553		0.198611	-0.0192201
	0.198605	-0.00281	-0.01764	-0.00153	0.001271		0.2	0.00223652		0.198605	-0.04172	-0.02583	-0.03757	0.003983		0.2	-0.0377091
	0.199994	0.010887	0.016099	0.013357	0.002497		0.201389	0.00113395		0.199994	-0.03243	-0.00488	-0.03031	0.00205		0.201389	-0.0195968
	0.201383	-0.01611	-0.02466	-0.01403	0.00205		0.202778	0.00695171		0.201383	-0.01402	-0.01977	-0.01694	-0.00288		0.202778	-0.0214847
	0.202772	-0.03847	-0.03675	-0.03699	0.001426		0.204167	-0.0255376		0.202772	-0.00308	0.000589154	-0.00358	-0.000504935		0.204167	0.00185657
	0.204161	-0.01695	0.001277	-0.01328	0.003604		0.205556	-0.0123651		0.204161	0.002591	-0.00695	0.003475	0.000886394		0.205556	-0.0369961
	0.205549	-0.01226	-0.02322	-0.00928	0.00294		0.206944	-0.0044699		0.205549	0.017012	-0.00749	0.020553	0.003602		0.206944	-0.0095285
	0.206938	0.008099	0.006235	0.007845	-0.000256301		0.208333	0.00098073		0.206938	0.000531446	-0.00393	0.004146	0.003616		0.208333	-0.0144308
	0.208327	-0.000556552	0.003304	0.000445365	0.001001		0.209722	-0.0078028		0.208327	0.031003	0.00929	0.030654	-0.000360378		0.209722	0.0148825
	0.209716	0.001715	-0.00115	0.004984	0.003274		0.211111	-0.0107848		0.209716	0.025529	0.028783	0.026863	0.001369		0.211111	-0.0044756
	0.211105	0.002024	0.011798	0.005652	0.003635		0.2125	0.00107391		0.211105	-0.00926	0.004173	-0.00751	0.001727		0.2125	-0.0219379
	0.212494	-0.00626	0.00612	-0.00227	0.00397		0.213889	0.00086464		0.212494	-0.01421	-0.02249	-0.01428	-6.23376e-05		0.213889	-0.0190134
	0.213882	0.001498	0.001111	0.005191	0.003698		0.215278	-0.009015		0.213882	-0.01095	0.002044	-0.01033	0.000613117		0.215278	-0.011341
	0.215271	0.037821	0.027457	0.040237	0.002511		0.216667	-0.0135188		0.215271	-0.03909	-0.02809	-0.04008	-0.000950573		0.216667	0.00423718
	0.21666	0.02149	0.003466	0.017913	-0.00365		0.218056	0.00035528		0.21666	-0.03768	-0.0134	-0.03181	0.005661		0.218056	0.00427244
	0.218049	0.001471	-0.00427	0.000242601	-0.00123		0.219444	-0.0214977		0.218049	-0.01681	-0.02578	-0.01405	0.002713		0.219444	-0.0044849
	0.219438	0.01899	0.009504	0.023388	0.004484		0.220833	0.00480828		0.219438	-0.03113	-0.01696	-0.02782	0.003206		0.220833	-0.0110969
	0.220827	-0.05243	-0.03428	-0.04772	0.004472		0.222222	0.0235176		0.220827	-0.01148	-0.01276	-0.00938	0.002082		0.222222	-0.0150447
	0.222216	-0.02655	-0.02007	-0.02575	0.000776683		0.223611	0.0369982		0.222216	-0.0166	-0.03348	-0.01465	0.001918		0.223611	0.018616
	0.223604	0.002442	0.003734	0.004567	0.00213		0.225	0.00723044		0.223604	-0.04623	-0.03038	-0.04383	0.002295		0.225	0.0105209
	0.224993	0.003293	-0.00298	0.003415	0.000122096		0.226389	-0.0177374		0.224993	-0.04533	-0.03108	-0.04528	5.08528e-05		0.226389	0.0168033
	0.226382	0.002944	0.003083	0.005739	0.002803		0.227778	-0.0163089		0.226382	-0.03693	-0.02663	-0.03385	0.002967		0.227778	0.0099282
	0.227771	-0.00498	0.006126	-0.0026	0.002373		0.229167	-0.0132356		0.227771	0.006297	0.009224	0.009425	0.003148		0.229167	-0.0028422
	0.22916	-0.00633	-0.00811	-0.00593	0.000400952		0.230556	-0.0017054		0.22916	0.047408	0.027058	0.04595	-0.00153		0.230556	0.0106654
	0.230549	-0.02559	-0.00656	-0.02412	0.00143		0.231944	-0.0238762		0.230549	0.048914	0.024197	0.0474	-0.00159		0.231944	-0.0111948
	0.231937	0.006221	0.008095	0.00543	-0.000795643		0.233333	0.00635876		0.231937	0.003288	0.003173	0.003501	0.000213397		0.233333	-0.0148937
	0.233326	-0.0142	-0.01518	-0.0139	0.000295656		0.234722	-0.0035749		0.233326	-0.000867742	0.006044	-0.00374	-0.00287		0.234722	0.0094625
	0.234715	-0.0077	0.0007919	-0.00151	0.00614		0.236111	-0.004894		0.234715	-0.02088	-0.01979	-0.02394	-0.003		0.236111	0.00595637
	0.236104	-0.01271	-0.00829	-0.00846	0.004198		0.2375	-0.0107564		0.236104	0.016185	-0.00818	0.01453	-0.00168		0.2375	0.0371585
	0.237493	-0.00113	-0.01764	0.00091645	0.002045		0.238889	0.0173184		0.237493	0.038157	0.018789	0.040152	0.002075		0.238889	0.00195986
	0.238882	-0.00639	-0.01428	-0.00512	0.001262		0.240278	-0.006961		0.238882	0.01348	0.010001	0.010616	-0.0029		0.240278	0.0107326
	0.240271	-0.01365	-0.01328	-0.01186	0.001766		0.241667	-0.0031867		0.240271	0.021655	0.038386	0.023123	0.001501		0.241667	-0.0105012
	0.241659	-0.02877	-0.01485	-0.02624	0.002452		0.243056	-0.0162749		0.241659	-0.00328	-0.0019	0.000194892	0.003468		0.243056	0.0287158
	0.243048	-0.03345	-0.03897	-0.03479	-0.0013		0.244444	-0.0207488		0.243048	-0.00185	-0.01172	-0.000424739	0.001425		0.244444	0.0147219
	0.244437	-0.01887	-0.0277	-0.01807	0.000789645		0.245833	-0.0090017		0.244437	0.004024	0.007401	0.007438	0.003428		0.245833	-0.0348079
	0.245826	0.015149	-0.00292	0.015481	0.000337834		0.247222	-0.0188927		0.245826	-0.03542	-0.01557	-0.03379	0.001575		0.247222	0.00780938
	0.247215	-0.01761	-0.01107	-0.0154	0.002168		0.248611	-0.0162805		0.247215	-0.03438	-0.01009	-0.03146	0.002822		0.248611	0.00269663
	0.248604	0.001413	-0.00744	0.002729	0.001318		0.25	0.00419526		0.248604	-0.0106	-0.0024	-0.00754	0.003029		0.25	0.0119978
	0.249992	-0.00847	0.007661	-0.01053	-0.00204		0.251389	0.00370253		0.249992	0.01726	0.011768	0.019449	0.002228		0.251389	0.0108161
	0.251381	0.002932	-0.00787	-0.00283	-0.00577		0.252778	0.00392886		0.251381	-0.00638	-0.01402	-0.00422	0.00214		0.252778	0.016358
	0.25277	0.004415	0.005096	0.003717	-0.000700522		0.254167	-0.0014466		0.25277	-0.0258	-0.02346	-0.02658	-0.000755468		0.254167	-0.0037259
	0.254159	0.005171	0.010135	0.002193	-0.00299		0.255556	-0.0046068		0.254159	-0.02268	0.000387505	-0.01945	0.003156		0.255556	0.0155849
	0.255548	0.012351	0.003184	0.01295	0.000606236		0.256944	-0.0105215		0.255548	0.006846	0.00043632	0.008492	0.001658		0.256944	0.0128521
	0.256937	0.010719	0.029428	0.010769	5.13209e-05		0.258333	0.0107576		0.256937	-0.01023	-0.0157	-0.00755	0.002655		0.258333	-0.0080326
	0.258326	0.013719	0.006645	0.012744	-0.000989		0.259722	0.0130353		0.258326	-0.01658	-0.02364	-0.01546	0.001103		0.259722	0.0240247
	0.259714	-0.0044	0.002651	-0.00227	0.002118		0.261111	0.00119847		0.259714	-0.0154	-0.000541935	-0.015	0.000395627		0.261111	0.016972
	0.261103	0.001312	0.004342	0.00208	0.0007689		0.2625	0.0154807		0.261103	0.017618	0.003057	0.019192	0.001602		0.2625	0.0378052
	0.262492	0.018553	0.01399	0.015347	-0.00327		0.263889	0.00378104		0.262492	0.015945	-0.0013	0.016104	0.000161592		0.263889	0.0272474
	0.263881	-0.00349	0.003203	-0.00509	-0.0016		0.265278	-0.0023506		0.263881	0.021946	0.02348	0.022422	0.000486935		0.265278	0.0042701
	0.26527	0.033691	0.024776	0.034332	0.000663457		0.266667	-0.0032086		0.26527	-0.00513	-0.01096	-0.00471	0.000425698		0.266667	-0.0088936
	0.266659	-0.01004	-0.00312	-0.00865	0.001377		0.268056	-0.0018044		0.266659	-0.01124	-0.00925	-0.00853	0.00268		0.268056	-0.0045782
	0.268047	0.001656	-0.01348	-0.00218	-0.00384		0.269444	-0.0133698		0.268047	0.018926	0.018708	0.019683	0.000771923		0.269444	-0.0144361
	0.269436	-0.00253	-0.02494	-0.00737	-0.00483		0.270833	-0.0099638		0.269436	-0.01013	0.005519	-0.00969	0.000434819		0.270833	0.00232699
	0.270825	0.010137	0.003244	0.008964	-0.00118		0.272222	-0.0117337		0.270825	-0.00141	0.011199	0.000439851	0.001846		0.272222	0.00568773
	0.272214	0.004353	0.00647	0.004428	7.53438e-05		0.273611	-0.0119204		0.272214	0.016456	0.001014	0.015782	-0.000685233		0.273611	0.00256829
	0.273603	-0.00177	-0.0111	-0.00317	-0.0014		0.275	-0.0116189		0.273603	-0.000428871	-0.0015	-0.00169	-0.00127		0.275	-0.0066361
	0.274992	-0.02527	-0.02703	-0.02359	0.001633		0.276389	0.0157513		0.274992	-0.00782	-0.00206	-0.00786	-4.33878e-05		0.276389	-0.0020813
	0.276381	-0.01093	2.76019e-05	-0.01007	0.000851677		0.277778	0.00231578		0.276381	0.003334	0.001506	0.005263	0.001936		0.277778	-0.0270535
	0.277769	0.010796	0.00663	0.012457	0.001679		0.279167	-0.0031924		0.277769	0.006677	0.008875	0.005483	-0.0012		0.279167	-0.0093049
	0.279158	0.002361	0.002288	0.006264	0.003912		0.280556	-0.0042984		0.279158	0.002083	0.007888	0.004016	0.001938		0.280556	-0.0155064
	0.280547	-0.02554	-0.00522	-0.02554	3.45342e-06		0.281944	0.0010954		0.280547	0.015384	0.020784	0.015823	0.000445674		0.281944	0.0008926
	0.281936	-0.02593	-0.01171	-0.02689	-0.000928686		0.283333	-0.0026884		0.281936	0.015108	0.016034	0.015017	-9.26123e-05		0.283333	0.00294498
	0.283325	-0.00247	-0.00248	-0.00211	0.000365174		0.284722	0.00493302		0.283325	-0.00979	-0.0079	-0.00627	0.003489		0.284722	0.00292981
	0.284714	-0.00705	-0.00914	-0.00773	-0.000673236		0.286111	-0.0021597		0.284714	-0.02093	-0.01634	-0.02024	0.000675488		0.286111	-0.0090454
	0.286102	0.012248	0.003593	0.011033	-0.00123		0.2875	0.00516588		0.286102	-0.02251	-0.0104	-0.02308	-0.00055588		0.2875	-0.0102864
	0.287491	-0.0188	-0.02147	-0.02167	-0.00281		0.288889	-0.013397		0.287491	-0.01287	0.002161	-0.01496	-0.00206		0.288889	-0.0165363
	0.28888	0.004539	-0.00129	0.002636	-0.00191		0.290278	0.0201594		0.28888	0.017483	0.008861	0.018666	0.001204		0.290278	-0.0281639
	0.290269	-0.0138	-0.01451	-0.01354	0.000252767		0.291667	0.0192664		0.290269	-0.00606	-0.00786	-0.00785	-0.00178		0.291667	-0.0077976
	0.291658	-0.0023	0.002437	-0.00127	0.001022		0.293056	0.00485761		0.291658	-0.01929	-0.00658	-0.01818	0.00108		0.293056	0.0104411
	0.293047	-0.01994	-0.01187	-0.01974	0.00019785		0.294444	0.00413571		0.293047	-0.00456	0.005007	-0.00505	-0.000492542		0.294444	0.0123396
	0.294436	-0.03376	-0.02358	-0.03107	0.002604		0.295833	0.0014096		0.294436	0.009555	-0.00613	0.01248	0.002953		0.295833	-0.0074191
	0.295824	-0.0222	-0.01548	-0.0215	0.000684959		0.297222	-0.0011245		0.295824	0.036352	0.02638	0.036221	-0.000135517		0.297222	-0.0130097
	0.297213	-0.01189	-0.000570441	-0.01109	0.000783386		0.298611	-0.0069191		0.297213	0.015893	0.007785	0.016298	0.000411136		0.298611	-0.00593
	0.298602	0.003956	0.004191	-0.000599148	-0.00457		0.3	-0.0012441		0.298602	-0.00777	-0.00128	-0.00876	-0.000983011		0.3	-0.0006179
	0.299991	-0.00427	-0.00902	-0.00664	-0.00236		0.301389	-0.0121063		0.299991	0.005235	-0.000513873	0.00545	0.00021575		0.301389	0.00973217
	0.30138	0.014118	0.010006	0.014931	0.000825343		0.302778	-0.0141642		0.30138	9.88063e-05	0.000454736	0.001598	0.001499		0.302778	-0.0225624
	0.302769	0.009167	0.013427	0.007845	-0.00133		0.304167	-0.0026966		0.302769	0.018568	0.010028	0.018631	6.44528e-05		0.304167	-0.0176192
	0.304157	0.013431	0.009481	0.011453	-0.00201		0.305556	0.00371554		0.304157	0.022276	0.007912	0.020393	-0.00193		0.305556	-0.0021952
	0.305546	-0.01486	-0.00926	-0.01641	-0.00152		0.306944	0.00568342		0.305546	-0.00627	-0.00516	-0.00509	0.001177		0.306944	0.00548331
	0.306935	0.0081	0.006416	0.00933	0.00124		0.308333	-0.0046606		0.306935	0.015045	0.003677	0.015304	0.000263023		0.308333	0.00570471
	0.308324	-0.0136	-0.01228	-0.01373	-0.000130016		0.309722	0.00725772		0.308324	-0.00685	-0.01349	-0.00877	-0.00191		0.309722	0.0105729
	0.309713	0.006911	-0.00513	0.008156	0.001254		0.311111	0.0143869		0.309713	-0.01366	-0.01728	-0.01345	0.000203037		0.311111	-0.0082547
	0.311102	-0.00379	-0.00363	-0.00197	0.001814		0.3125	0.00464078		0.311102	-0.00375	0.001328	-0.00133	0.002408		0.3125	-0.0023799
	0.312491	0.024954	0.020206	0.026455	0.00154		0.313889	0.00095464		0.312491	0.013925	0.012508	0.015184	0.001278		0.313889	-0.0108975
	0.313879	0.018869	0.019847	0.020512	0.001674		0.315278	-0.0025401		0.313879	0.001482	0.005769	0.00138	-0.000102261		0.315278	-0.0099223
	0.315268	0.007015	0.010603	0.004847	-0.00218		0.316667	7.68e-05		0.315268	0.006	0.003203	0.008146	0.002159		0.316667	0.00303835
	0.316657	-0.01217	-0.01206	-0.01449	-0.00229		0.318056	0.011019		0.316657	0.013231	-0.00125	0.014022	0.000802299		0.318056	-0.0058578
	0.318046	-0.02671	-0.02307	-0.02489	0.001769		0.319444	0.00178675		0.318046	-0.00412	-0.0029	-0.00363	0.000483782		0.319444	0.00647538
	0.319435	-0.00323	-0.00372	-0.00297	0.000259022		0.320833	0.00777436		0.319435	-0.03416	-0.0173	-0.03713	-0.00287		0.320833	-0.0141789
	0.320824	0.002191	0.000484179	0.001396	-0.000796154		0.322222	0.0102324		0.320824	-0.01135	-0.01265	-0.01541	-0.00401		0.322222	-0.0190125
	0.322212	-0.0204	-0.01996	-0.02093	-0.000526651		0.323611	0.0057773		0.322212	-0.00489	-0.01382	-0.00604	-0.00114		0.323611	-0.0065123
	0.323601	0.013522	0.011594	0.014021	0.000505562		0.325	0.0099517		0.323601	0.001339	0.000473096	-0.000371361	-0.00171		0.325	0.0198068
	0.32499	0.000264368	-0.00604	0.001305	0.001041		0.326389	-0.0054109		0.32499	-0.01674	-0.0194	-0.01859	-0.00182		0.326389	0.0109824
	0.326379	-0.00994	0.000791331	-0.00775	0.002169		0.327778	0.00550988		0.326379	0.024387	0.015656	0.022285	-0.00215		0.327778	0.00840325
	0.327768	-0.00476	-0.000606846	-0.00575	-0.000984903		0.329167	0.0155216		0.327768	0.005776	0.003201	0.006539	0.000768121		0.329167	-0.0015648
	0.329157	-0.00557	-0.01253	-0.00567	-9.95164e-05		0.330556	0.00203907		0.329157	-0.00888	-0.01106	-0.00933	-0.000446818		0.330556	-0.0073779
	0.330546	0.015188	0.01345	0.017204	0.002047		0.331944	0.00550426		0.330546	-0.00545	0.000150877	-0.00754	-0.00208		0.331944	0.0235033
	0.331934	-0.00911	0.000411897	-0.00717	0.001914		0.333333	-0.0148542		0.331934	0.003598	-0.00436	0.002488	-0.00111		0.333333	-0.0131723
	0.333323	-0.0221	-0.00784	-0.02105	0.001034		0.334722	0.00038679		0.333323	0.011214	0.003181	0.011625	0.0004156		0.334722	-0.0213114
	0.334712	-0.00211	0.008698	-0.00161	0.000496304		0.336111	-0.0108806		0.334712	0.001213	-0.00532	0.001803	0.000590966		0.336111	-0.0034619
	0.336101	0.006299	-0.00418	0.006119	-0.000181257		0.3375	-0.0118251		0.336101	0.015105	0.008103	0.013787	-0.00134		0.3375	0.0127175
	0.33749	0.008974	0.006118	0.007582	-0.0014		0.338889	-0.0037667		0.33749	-0.00118	-0.00455	-0.00257	-0.00138		0.338889	0.00659927
	0.338879	0.020472	0.018055	0.020832	0.000367264		0.340278	-0.0051328		0.338879	-0.0212	-0.01582	-0.02134	-0.000137158		0.340278	-0.0133969
	0.340268	-0.0138	-0.00753	-0.01016	0.003586		0.341667	-0.0251681		0.340268	-0.01041	-0.01613	-0.01009	0.00031509		0.341667	0.00453207
	0.341656	-0.01312	0.000915028	-0.01319	-6.27249e-05		0.343056	-0.0041923		0.341656	0.005736	0.002959	0.006958	0.001229		0.343056	0.0146113
	0.343045	-0.01124	-0.00839	-0.0113	-6.22386e-05		0.344444	0.0150582		0.343045	0.001868	0.007395	0.004039	0.002175		0.344444	0.0178841
	0.344434	-0.00443	-0.00543	-0.00539	-0.000955788		0.345833	0.00187757		0.344434	0.030753	0.012048	0.028535	-0.00229		0.345833	-0.0155571
	0.345823	-0.00329	0.001997	-0.00201	0.001273		0.347222	-0.0008512		0.345823	0.019925	0.003973	0.018062	-0.0019		0.347222	-0.0136829
	0.347212	-0.01131	-0.000897511	-0.00895	0.002335		0.348611	0.00145414		0.347212	0.005878	0.009052	0.006107	0.000229963		0.348611	-0.0149251
	0.348601	-0.000598073	-0.00366	-0.00176	-0.00116		0.35	-0.0015646		0.348601	-0.01113	-0.00329	-0.00784	0.003255		0.35	-0.0205907
	0.349989	0.009027	-0.000976647	0.006848	-0.0022		0.351389	-0.0004787		0.349989	-0.02593	-0.01853	-0.02477	0.001137		0.351389	0.00258157
	0.351378	-0.0028	-0.00723	-0.00574	-0.00293		0.352778	0.0011934		0.351378	-0.01751	-0.01395	-0.01504	0.00243		0.352778	-0.0002577
	0.352767	0.006526	0.006477	0.00802	0.001505		0.354167	0.0115156		0.352767	0.006646	0.009374	0.007903	0.001265		0.354167	0.00771492
	0.354156	0.010086	0.011826	0.012512	0.00245		0.355556	-0.0022624		0.354156	-0.00103	-0.0048	-0.00258	-0.00155		0.355556	0.00669302
	0.355545	0.021422	0.012432	0.021412	-1.03671e-05		0.356944	0.00475241		0.355545	0.00738	0.001421	0.005678	-0.00171		0.356944	0.0118543
	0.356934	0.003505	0.00635	0.00309	-0.000417338		0.358333	-0.0048424		0.356934	0.004996	0.001459	0.004235	-0.000765312		0.358333	-0.0022986
	0.358323	0.005567	0.002307	0.008241	0.002688		0.359722	-0.0075419		0.358323	0.001122	0.004176	-0.000285248	-0.00141		0.359722	0.00598283
	0.359711	-0.00408	-0.00473	-0.000911579	0.003156		0.361111	0.00319763		0.359711	0.001458	-0.00666	0.000757985	-0.000701194		0.361111	-0.010955
	0.3611	0.001281	-0.000713068	0.000100038	-0.00118		0.3625	-0.0060731		0.3611	0.002753	0.000941637	0.003945	0.001196		0.3625	0.0110302
	0.362489	-0.00458	-0.000691894	-0.00416	0.000416312		0.363889	0.00078789		0.362489	0.006772	0.003829	0.007541	0.000773417		0.363889	0.0267024
	0.363878	0.00141	0.005909	0.001709	0.000299571		0.365278	-0.0114612		0.363878	-0.01163	-0.01661	-0.0128	-0.00115		0.365278	-0.0144777
	0.365267	-0.00105	-0.000971473	0.000481929	0.001532		0.366667	-0.0005352		0.365267	-0.00419	0.007688	-0.00259	0.001589		0.366667	0.0136135
	0.366656	0.001526	0.007385	0.001968	0.000442705		0.368056	0.00896173		0.366656	0.016829	0.018838	0.01845	0.001649		0.368056	0.00153909
	0.368044	-0.01151	-0.00698	-0.0106	0.000899828		0.369444	0.00171959		0.368044	0.004507	0.006572	0.006036	0.001535		0.369444	0.00731711
	0.369433	-0.00754	-0.000322912	-0.00855	-0.000999632		0.370833	-0.0019991		0.369433	-0.01516	-0.01282	-0.01185	0.003264		0.370833	0.00058441
	0.370822	-0.01403	-8.96921e-05	-0.01123	0.002761		0.372222	0.00106631		0.370822	-0.01437	-0.01328	-0.01428	8.16954e-05		0.372222	0.00488141
	0.372211	-0.01654	-0.01794	-0.01522	0.0013		0.373611	0.00463517		0.372211	-0.015	-0.00812	-0.0142	0.000790817		0.373611	0.00889349
	0.3736	0.001794	-0.00996	0.00157	-0.000224728		0.375	0.0159693		0.3736	-0.02004	-0.0117	-0.01973	0.000295586		0.375	0.00256812
	0.374989	0.009167	0.006025	0.009743	0.000581296		0.376389	-0.0010326		0.374989	0.000478362	-0.000458964	-0.00103	-0.00151		0.376389	0.00501866
	0.376378	-0.000953334	-0.00494	-0.00195	-0.000999523		0.377778	0.00174208		0.376378	-0.00889	-0.00773	-0.00956	-0.000660743		0.377778	-0.0004973
	0.377766	0.009802	-0.00066617	0.00809	-0.00173		0.379167	-0.0123109		0.377766	-0.0033	-0.000132317	-0.00378	-0.00047179		0.379167	0.00961671
	0.379155	-0.00106	-0.00984	-0.00282	-0.00176		0.380556	0.00029572		0.379155	0.004401	-0.00711	0.003041	-0.00137		0.380556	0.00457371
	0.380544	-0.00503	0.002388	-0.00613	-0.0011		0.381944	0.00476459		0.380544	0.003959	0.005184	0.004244	0.000286425		0.381944	-0.0043669
	0.381933	0.008639	0.009378	0.008958	0.000321077		0.383333	0.00237993		0.381933	-0.00469	0.002326	-0.00395	0.000736901		0.383333	0.0313363
	0.383322	-0.000945702	-0.00107	0.003074	0.004016		0.384722	-0.0136647		0.383322	-0.01663	-0.01193	-0.01663	6.52433e-06		0.384722	-0.0013395
	0.384711	-0.00201	-0.00193	-0.000452415	0.001553		0.386111	-0.0036		0.384711	-0.01701	-0.00229	-0.01728	-0.000269621		0.386111	-0.0050771
	0.386099	0.009721	0.014564	0.011527	0.001824		0.3875	0.0060223		0.386099	0.013945	0.006106	0.013683	-0.000265762		0.3875	-0.017361
	0.387488	0.005227	0.00289	0.007397	0.002181		0.388889	0.00869126		0.387488	-0.00731	0.002589	-0.00843	-0.00111		0.388889	-0.0023733
	0.388877	-0.00788	-0.00283	-0.00719	0.000683864		0.390278	0.00898399		0.388877	-0.00222	-0.00439	-0.00353	-0.00131		0.390278	0.0103658
	0.390266	-0.000617667	0.003077	-0.00249	-0.00187		0.391667	-0.0079492		0.390266	-0.000807426	-0.00252	-0.000713777	9.35731e-05		0.391667	0.0136393
	0.391655	-0.01095	-0.01215	-0.0095	0.001426		0.393056	-0.0074924		0.391655	0.000926248	0.005085	0.000605051	-0.000321494		0.393056	0.00551717
	0.393044	0.009984	-0.00251	0.009156	-0.000836663		0.394444	-0.0046963		0.393044	0.001944	-0.0105	0.000794097	-0.00115		0.394444	0.00218061
	0.394433	-0.00294	-0.000256326	-0.00389	-0.000950225		0.395833	-0.0012329		0.394433	-0.000454273	0.000802405	-0.000604125	-0.000149785		0.395833	-0.0020427
	0.395821	0.009063	-0.00516	0.005637	-0.00346		0.397222	0.00352788		0.395821	-0.01749	-0.00949	-0.01501	0.00243		0.397222	0.0123516
	0.39721	0.021415	0.018457	0.019678	-0.00177		0.398611	0.00115913		0.39721	-0.00539	-0.00359	-0.00595	-0.000554789		0.398611	0.0105428
	0.398599	0.008526	0.000631762	0.008465	-6.15645e-05		0.4	0.00507467		0.398599	0.000840706	0.005159	0.000226149	-0.000615073		0.4	0.0223492
	0.399988	0.012702	0.006178	0.012276	-0.000431879		0.401389	-0.0093586		0.399988	0.023899	0.009813	0.023008	-0.00091296		0.401389	-0.0015726
	0.401377	-0.00205	-0.00793	-0.00147	0.000585809		0.402778	0.0103705		0.401377	2.41017e-05	0.006485	-0.000598122	-0.000622239		0.402778	-0.0128901
	0.402766	-0.01539	-0.01523	-0.0155	-0.000104196		0.404167	-0.011335		0.402766	-0.00565	-0.00559	-0.00654	-0.000885106		0.404167	0.00281789
	0.404154	0.003076	0.004778	0.003201	0.000125369		0.405556	-0.0018865		0.404154	0.007941	0.006288	0.008797	0.000862924		0.405556	-0.0093658
	0.405543	0.006966	0.006927	0.007325	0.000361438		0.406944	0.00937385		0.405543	-0.0011	0.001228	-0.000346986	0.000750516		0.406944	0.0025087
	0.406932	0.000487389	-0.00534	6.81634e-06	-0.000480807		0.408333	-0.0020569		0.406932	0.001716	0.000609757	0.001877	0.000162026		0.408333	-0.0053887
	0.408321	0.003189	-0.000985616	0.001778	-0.00142		0.409722	0.00769115		0.408321	-0.000460198	0.000470495	0.000988278	0.001448		0.409722	-0.0063249
	0.40971	0.004908	0.007317	0.005237	0.000330601		0.411111	0.00590884		0.40971	-0.01018	-0.013	-0.00975	0.000425552		0.411111	0.00059551
	0.411099	0.005796	0.005782	0.006641	0.000850047		0.4125	-0.0023232		0.411099	-0.00226	0.000133511	-0.00208	0.000178551		0.4125	0.00335462
	0.412488	-0.01129	-0.01441	-0.01364	-0.00232		0.413889	0.00220619		0.412488	0.003121	0.004513	0.002417	-0.000705757		0.413889	0.00095983
	0.413876	0.002539	0.000505024	0.002917	0.000379073		0.415278	0.00029476		0.413876	-0.00962	-0.00476	-0.00815	0.001458		0.415278	0.00653388
	0.415265	-0.00964	-0.00941	-0.00924	0.000402168		0.416667	0.00994104		0.415265	-0.01243	-0.01076	-0.01199	0.000433949		0.416667	-0.0013812
	0.416654	0.005581	0.010522	0.005523	-5.84244e-05		0.418056	-0.0051072		0.416654	0.00116	0.000311111	0.001677	0.000517943		0.418056	-0.002385
	0.418043	0.020495	0.010861	0.02029	-0.000208491		0.419444	-0.0187582		0.418043	0.015291	0.010487	0.015149	-0.000143947		0.419444	0.00047413
	0.419432	0.018973	0.009631	0.019113	0.000142461		0.420833	-0.0045586		0.419432	0.020509	0.005215	0.019836	-0.000686972		0.420833	0.0134994
	0.420821	0.013603	0.008754	0.014184	0.000589897		0.422222	0.00272263		0.420821	0.006769	0.00608	0.006694	-7.51132e-05		0.422222	0.0090958
	0.422209	0.005409	0.010825	0.007082	0.001683		0.423611	0.00213198		0.422209	-0.000304151	0.001191	-0.000690984	-0.000386716		0.423611	0.0056167
	0.423598	-0.01557	-0.00613	-0.01434	0.001206		0.425	0.00788307		0.423598	0.011896	0.004122	0.011983	8.8053e-05		0.425	0.00860396
	0.424987	0.000331778	-0.000223823	0.000810651	0.000479033		0.426389	0.00783447		0.424987	-0.000586163	0.002215	-0.000738163	-0.000151911		0.426389	-0.0032886
	0.426376	0.007816	0.003542	0.008024	0.000209256		0.427778	-0.0027234		0.426376	0.01053	0.007453	0.011452	0.000932008		0.427778	-0.0142147
	0.427765	-0.0043	0.003327	-0.00458	-0.000282004		0.429167	-0.0123002		0.427765	0.000541162	-0.00269	0.000983777	0.000442855		0.429167	-0.0040855
	0.429154	-0.00771	-0.00675	-0.00991	-0.00218		0.430556	-0.0073551		0.429154	0.001027	-0.00141	0.000449682	-0.000578192		0.430556	0.00623618
	0.430543	0.000128549	-0.00683	-0.00181	-0.00194		0.431944	0.00768327		0.430543	0.009601	0.014648	0.009782	0.000182978		0.431944	-0.0071007
	0.431931	0.010401	0.009026	0.009335	-0.00108		0.433333	0.00917313		0.431931	0.005315	-0.000904076	0.006266	0.000956264		0.433333	-0.009332
	0.43332	-0.00774	-0.00523	-0.00726	0.000473785		0.434722	0.00180535		0.43332	0.012174	0.009007	0.013448	0.00129		0.434722	-0.0023656
	0.434709	-0.00741	0.004353	-0.00561	0.001787		0.436111	0.00225578		0.434709	0.003859	-0.00184	0.003124	-0.000737755		0.436111	-0.0008233
	0.436098	-0.000149038	0.004432	0.000843142	0.000992032		0.4375	0.00331142		0.436098	0.005285	0.011823	0.005733	0.000449908		0.4375	-0.0028814
	0.437487	-0.0066	-0.01062	-0.00658	1.45715e-05		0.438889	0.00946206		0.437487	0.023925	0.009732	0.023166	-0.000777424		0.438889	-0.0013392
	0.438876	-0.00079715	-0.01133	-0.000482635	0.000314265		0.440278	0.00085971		0.438876	0.011571	0.005465	0.011921	0.000354482		0.440278	0.00355445
	0.440264	0.005607	0.003291	0.004077	-0.00154		0.441667	-0.0010136		0.440264	0.002567	0.000962203	0.002698	0.000130753		0.441667	0.00783498
	0.441653	0.001166	-0.00483	0.00022556	-0.000941641		0.443056	0.00583136		0.441653	0.007791	0.002292	0.007757	-3.44248e-05		0.443056	0.00985852
	0.443042	0.001613	-0.00601	0.001141	-0.000472434		0.444444	-0.0030705		0.443042	0.010779	0.007471	0.01034	-0.000443377		0.444444	0.0117082
	0.444431	-0.00572	-0.00733	-0.00522	0.000498103		0.445833	-0.0079716		0.444431	0.018932	0.013174	0.018952	2.01842e-05		0.445833	0.00332541
	0.44582	0.004033	0.003008	0.004522	0.000490609		0.447222	-0.0051175		0.44582	-0.00216	-0.00425	-0.0026	-0.00043835		0.447222	0.00064989
	0.447209	0.015423	0.008376	0.014557	-0.000879117		0.448611	-0.0002536		0.447209	-0.00552	0.00237	-0.00812	-0.00259		0.448611	0.0157806
	0.448598	-0.00594	-0.00918	-0.00719	-0.00124		0.45	-0.017748		0.448598	-0.01401	-0.00729	-0.0155	-0.00146		0.45	0.00787329
	0.449986	-0.00276	-0.01037	-0.00376	-0.000993075		0.451389	-0.0044457		0.449986	-0.016	-0.01358	-0.01628	-0.000273076		0.451389	0.00716774
	0.451375	0.011224	0.017298	0.011354	0.000131137		0.452778	-0.0161361		0.451375	-0.0164	-0.00502	-0.0161	0.000295707		0.452778	0.00672169
	0.452764	0.008246	0.007798	0.008039	-0.000208703		0.454167	0.0006067		0.452764	-0.00903	-0.00373	-0.00905	-1.15042e-05		0.454167	0.0152343
	0.454153	0.007652	-0.00214	0.007448	-0.000205089		0.455556	-0.0091831		0.454153	-0.01337	-0.01882	-0.01437	-0.000992571		0.455556	0.00847483
	0.455542	0.00837	0.003617	0.009441	0.00108		0.456944	0.0109595		0.455542	-0.01052	-0.01147	-0.0108	-0.000275777		0.456944	-0.0031376
	0.456931	-0.01553	-0.00316	-0.01499	0.00053406		0.458333	-0.0031412		0.456931	0.004414	-0.00152	0.00425	-0.00016462		0.458333	-0.002637
	0.45832	-0.00519	-0.00131	-0.00449	0.000701846		0.459722	0.00026326		0.45832	0.012043	0.015167	0.012537	0.000499984		0.459722	0.00663512
	0.459708	0.009236	0.006472	0.007589	-0.00166		0.461111	-0.0041014		0.459708	2.52176e-05	0.003466	-0.00194	-0.00196		0.461111	0.00800143
	0.461097	0.003646	0.003086	0.003801	0.000155388		0.4625	-0.009824		0.461097	-0.00152	0.008566	-0.00269	-0.00117		0.4625	-0.0021238
	0.462486	0.016779	0.01287	0.017351	0.000581797		0.463889	-0.0073419		0.462486	0.006811	-0.000966137	0.005752	-0.00107		0.463889	0.00914565
	0.463875	0.008566	0.006957	0.009326	0.000766569		0.465278	0.00031522		0.463875	-0.00491	-0.00591	-0.00669	-0.00177		0.465278	0.00087779
	0.465264	-0.00513	-0.00258	-0.0051	2.93118e-05		0.466667	0.00158672		0.465264	-0.00341	-0.00524	-0.00353	-0.000120471		0.466667	0.00801266
	0.466653	-0.01097	0.000330409	-0.01143	-0.000454563		0.468056	-0.013749		0.466653	-0.00257	-0.01014	-0.00574	-0.00316		0.468056	0.0131636
	0.468041	-0.0225	-0.0131	-0.02064	0.001817		0.469444	0.00445779		0.468041	0.017751	0.012617	0.015741	-0.00205		0.469444	0.00101352
	0.46943	-0.02645	-0.01363	-0.02659	-0.000140931		0.470833	0.0149313		0.46943	-0.000379684	0.002213	-0.00141	-0.00103		0.470833	-0.0052311
	0.470819	-0.0185	-0.01202	-0.01883	-0.000321622		0.472222	0.00448944		0.470819	-0.02177	-0.01797	-0.0221	-0.000322061		0.472222	0.00142256
	0.472208	0.008784	0.002211	0.008702	-8.27297e-05		0.473611	-0.0188305		0.472208	-0.00404	-0.0066	-0.0024	0.001635		0.473611	0.00886005
	0.473597	0.021804	0.018826	0.020883	-0.000941146		0.475	-0.0042233		0.473597	0.012891	0.003102	0.012743	-0.000150491		0.475	0.00167049
	0.474986	0.006963	0.003066	0.007391	0.000431439		0.476389	0.00751396		0.474986	-0.00722	-0.00916	-0.00786	-0.000630499		0.476389	-0.0163913
	0.476375	0.010822	0.004436	0.011032	0.000212646		0.477778	0.00370112		0.476375	0.009066	0.007354	0.01044	0.001387		0.477778	-0.0137188
	0.477763	0.002074	0.007466	0.001965	-0.000109417		0.479167	0.010084		0.477763	-0.00504	0.000524335	-0.00359	0.001441		0.479167	-0.0026337
	0.479152	0.021696	0.008885	0.020672	-0.00105		0.480556	-0.0013843		0.479152	-0.00928	-0.00623	-0.00751	0.001753		0.480556	0.00148022
	0.480541	0.010918	0.009359	0.010877	-4.17526e-05		0.481944	-0.0051566		0.480541	-0.01497	-0.00954	-0.01339	0.001559		0.481944	-0.0031769
	0.48193	0.004632	-0.00231	0.004723	9.0973e-05		0.483333	-0.0048089		0.48193	-0.0108	-0.00328	-0.01111	-0.000306203		0.483333	0.0106041
	0.483319	0.025984	0.01724	0.026196	0.000218438		0.484722	-0.0045166		0.483319	0.00945	0.003863	0.008605	-0.000853163		0.484722	-0.0055951
	0.484708	0.005896	0.001481	0.007125	0.001236		0.486111	0.00697347		0.484708	0.003301	0.000970214	0.002143	-0.00116		0.486111	-0.0069257
	0.486096	-0.00862	-0.00337	-0.00757	0.001036		0.4875	0.00215688		0.486096	0.00187	0.004292	0.001815	-5.49519e-05		0.4875	0.0042403
	0.487485	-0.01854	-0.01456	-0.01756	0.000961414		0.488889	0.00326173		0.487485	0.012705	0.013287	0.012924	0.0002211		0.488889	0.00038057
	0.488874	-0.00835	-0.02216	-0.00785	0.000499648		0.490278	-0.0027639		0.488874	0.006499	0.003919	0.004932	-0.00158		0.490278	-0.0091827
	0.490263	0.013482	-0.00221	0.013637	0.000156459		0.491667	-0.0101091		0.490263	0.005272	0.000600362	0.005029	-0.000243941		0.491667	0.0032863
	0.491652	0.012227	0.00445	0.010505	-0.00174		0.493056	0.00588372		0.491652	0.00086431	-0.00228	0.002842	0.00198		0.493056	-0.0054733
	0.493041	-0.00249	-0.00377	-0.000679909	0.001804		0.494444	0.011442		0.493041	0.014703	0.009938	0.014784	8.27764e-05		0.494444	-0.010403
	0.49443	-0.00574	-0.00695	-0.00472	0.001013		0.495833	0.00414212		0.49443	0.005269	0.00655	0.004873	-0.00039825		0.495833	6.57e-05
	0.495818	-0.01365	-0.0051	-0.01185	0.001781		0.497222	0.0141708		0.495818	-0.0194	-0.02124	-0.0204	-0.000982531		0.497222	-0.0099139
	0.497207	-0.01604	-0.01082	-0.01532	0.000708937		0.498611	0.0116262		0.497207	-0.01618	-0.01649	-0.01689	-0.000704352		0.498611	0.00750461
	0.498596	-0.00267	-0.00551	-0.00343	-0.0007639		0.5	-0.0050743		0.498596	-0.01095	-0.0107	-0.0111	-0.000155812		0.5	0.0130661
	0.499985	0.003182	-0.001	0.003396	0.000215096		0.501389	0.00037513		0.499985	0.003458	0.010698	0.003888	0.000432162		0.501389	-0.0029616
	0.501374	-0.00257	-0.00615	-0.00398	-0.00141		0.502778	-0.0004818		0.501374	-0.00126	0.002988	-0.000731644	0.00053017		0.502778	0.0063599
	0.502763	-0.000967726	0.000491131	-0.000200948	0.000766036		0.504167	0.00584785		0.502763	-0.00424	-0.00274	-0.00231	0.001926		0.504167	-0.0034535
	0.504151	-0.01317	-0.00261	-0.01251	0.000657951		0.505556	-0.0053811		0.504151	0.004183	4.99242e-05	0.004691	0.000510138		0.505556	0.00432821
	0.50554	-0.01261	-0.00339	-0.01178	0.00081296		0.506944	0.00108515		0.50554	-0.00426	-0.00841	-0.00317	0.001087		0.506944	-0.0029771
	0.506929	-0.00232	-0.00249	-0.00145	0.000863966		0.508333	0.00899515		0.506929	-0.01028	-0.01078	-0.01023	4.41431e-05		0.508333	0.00376779
	0.508318	-0.01942	-0.01013	-0.01926	0.000163506		0.509722	0.00712318		0.508318	0.012405	0.010806	0.011536	-0.000879919		0.509722	0.0155594
	0.509707	0.007563	0.006249	0.006732	-0.000837994		0.511111	0.00058362		0.509707	0.000881727	0.001631	0.000367102	-0.000515079		0.511111	0.0182556
	0.511096	-0.01358	-0.01166	-0.01255	0.001011		0.5125	-0.0112658		0.511096	0.004701	0.002012	0.002572	-0.00214		0.5125	0.00243745
	0.512485	-0.0028	-0.000554308	-0.00463	-0.00183		0.513889	-0.0042574		0.512485	0.005996	0.001373	0.00697	0.000979508		0.513889	0.00738104
	0.513873	-0.00652	-0.00326	-0.00634	0.000183089		0.515278	-0.0024521		0.513873	0.016013	0.009648	0.016857	0.000858623		0.515278	0.0112449
	0.515262	0.004505	0.008521	0.005337	0.000835619		0.516667	0.0041888		0.515262	0.009087	0.001381	0.007578	-0.00152		0.516667	0.0121957
	0.516651	-0.00157	-0.00136	-0.00108	0.000490075		0.518056	-0.0035131		0.516651	-0.00318	0.000276084	-0.00362	-0.000441637		0.518056	0.00829508
	0.51804	0.009814	0.0074	0.010078	0.000266535		0.519444	-0.002846		0.51804	0.004198	-0.00184	0.005022	0.000826714		0.519444	0.0075976
	0.519429	0.016618	0.010065	0.015714	-0.000918773					0.519429	0.013918	0.008508	0.014625	0.000717545
	0.520818	0.008823	0.004808	0.0092	0.000380099					0.520818	0.001572	-0.00636	0.00058765	-0.000985647

## Sheet: Figure S8
	FSC: bYFV-17D+2C9 ASU
	Resolution	Unmasked
	0.00289352	1
	0.00578704	1
	0.00868056	1
	0.0115741	1
	0.0144676	1
	0.0173611	1
	0.0202552	1
	0.0231481	1
	0.0260417	1
	0.0289352	1
	0.0318269	1
	0.0347222	1
	0.0376223	1
	0.0405022	1
	0.0434028	1
	0.0462963	1
	0.0491884	1
	0.0520833	1
	0.0549753	1
	0.0578704	1
	0.0607533	1
	0.0636537	1
	0.0665336	1
	0.0694444	1
	0.0723589	1
	0.0752445	1
	0.078125	1
	0.0810373	0.999
	0.0838926	0.999
	0.0868056	0.999
	0.0896861	0.999
	0.0925926	0.999
	0.095511	0.999
	0.0984252	0.999
	0.101317	0.998
	0.104167	0.998
	0.107066	0.998
	0.110011	0.998
	0.112867	0.998
	0.115741	0.997
	0.118624	0.997
	0.121507	0.997
	0.124378	0.997
	0.127389	0.996
	0.130208	0.995
	0.133156	0.994
	0.136054	0.993
	0.138889	0.993
	0.141844	0.992
	0.144718	0.991
	0.147493	0.991
	0.150376	0.99
	0.153374	0.989
	0.15625	0.989
	0.159236	0.988
	0.162075	0.988
	0.165017	0.988
	0.167785	0.987
	0.170648	0.987
	0.173611	0.987
	0.176367	0.986
	0.179533	0.986
	0.182149	0.985
	0.185185	0.984
	0.18797	0.981
	0.19084	0.98
	0.193798	0.977
	0.19685	0.97
	0.199601	0.945
	0.202429	0.911
	0.205339	0.886
	0.208333	0.852
	0.211416	0.804
	0.214133	0.738
	0.21692	0.656
	0.21978	0.555
	0.222717	0.455
	0.225734	0.406
	0.228833	0.4
	0.231481	0.405
	0.234192	0.362
	0.23753	0.303
	0.240385	0.26
	0.243309	0.208
	0.2457	0.154
	0.248756	0.123
	0.251889	0.104
	0.254453	0.084
	0.257732	0.072
	0.260417	0.055
	0.263158	0.047
	0.265957	0.032
	0.268817	0.016
	0.271739	0.012
	0.274725	0.012
	0.277778	0.021
	0.280899	0.025
	0.283286	0.025
	0.286533	0.018
	0.289017	0.016
	0.292398	0.012
	0.294985	0.012
	0.297619	0.023
	0.301205	0.016
	0.303951	0.004
	0.306748	0.002
	0.309598	-0.001
	0.3125	0.002
	0.315457	0
	0.318471	-0.014
	0.321543	-0.02
	0.323625	-0.042
	0.326797	-0.053
	0.330033	-0.055
	0.332226	-0.052
	0.33557	-0.045
	0.338983	-0.046
	0.341297	-0.047
	0.344828	-0.04
	0.347222	-0.033
	0.34965	-0.029
	0.353357	-0.021
	0.355872	-0.021
	0.358423	-0.028
	0.362319	-0.028
	0.364963	-0.026
	0.367647	-0.02
	0.37037	-0.008
	0.373134	-0.009
	0.37594	-0.005
	0.378788	-0.004
	0.381679	-0.008
	0.384615	-0.01
	0.387597	-0.006
	0.390625	-0.008
	0.393701	-0.007
	0.396825	-0.012
	0.4	-0.009
	0.401606	0
	0.404858	0.006
	0.408163	0.006
	0.411523	0
	0.413223	-0.011
	0.416667	-0.025
	0.420168	-0.032
	0.421941	-0.04
	0.425532	-0.045
	0.42735	-0.048
	0.431034	-0.05
	0.434783	-0.05
	0.436681	-0.048
	0.440529	-0.044
	0.442478	-0.039
	0.446429	-0.032
	0.44843	-0.021
	0.45045	-0.006
	0.454545	0.003
	0.456621	0.012
	0.460829	0.022
	0.462963	0.029
	0.465116	0.027
	0.469484	0.021
	0.471698	0.016
	0.473934	0.011
	0.478469	0.004
	0.480769	-0.002
	0.483092	-0.01
	0.485437	-0.015
	0.490196	-0.022
	0.492611	-0.024
	0.495049	-0.021
	0.497512	-0.023
	0.5	-0.019
	0.502513	-0.013
	0.507614	-0.004
	0.510204	0.001
	0.512821	0.005
	0.515464	0.012
	0.518135	0.021
	0.520833	0.028

[truncated: 7 more sheets: Figure S11, Figure S13, Figure S16, Figure S18, Figure S19, Figure S21, Figure S22]
